# Supplementary material for: Characterization of Sugarcane Mosaic Virus Scmv1 and Scmv2 Resistance Regions by Regional Association Analysis in Maize
Source: PLoS One. 2015 Oct 21;10(10):e0140617. doi: 10.1371/journal.pone.0140617 (PMC4619251; doi:10.1371/journal.pone.0140617)
Supplement: S3 Table — (XLSX) [file pone.0140617.s005.xlsx]

## Sheet: Sheet1
Name	Chromosome	Position	Annotation_v2
PZE-101000169	1	379844	GRMZM2G408834
PZE-101001044	1	1968281	GRMZM2G060296
PZE-101001107	1	2043319	GRMZM2G703466
SYN6001	1	2210506	GRMZM2G109725
SYN27251	1	2434798	GRMZM2G329177
SYN35327	1	2740208	GRMZM2G085872
SYN11114	1	3039078	intergenic
SYN11122	1	3078140	GRMZM2G314660
SYN30750	1	3186044	intergenic
PZE-101003026	1	3282920	GRMZM2G077780
PZE-101003135	1	3361968	GRMZM2G126218
PZA02129.1	1	3733167	GRMZM2G030299
PZE-101005818	1	4452253	intergenic
SYN10708	1	4764811	GRMZM2G176840
PZE-101010821	1	6431690	GRMZM2G008122
PZA00447.8	1	9052735	GRMZM2G149257
SYN14143	1	9434924	GRMZM2G107532
PZE-101018400	1	10667363	intergenic
PZE-101019726	1	11488064	GRMZM2G086072
SYN34331	1	11989100	GRMZM5G813886
PZE-101020456	1	12149892	GRMZM2G000823
PZE-101022341	1	12822345	GRMZM2G056231
SYN20034	1	13642580	GRMZM2G004641
SYN14645	1	13687372	GRMZM2G417455
csu1171.2	1	14638947	GRMZM2G026807
PZE-101024808	1	14859085	GRMZM2G162764
SYN5056	1	15779696	GRMZM2G119933
PZE-101026314	1	15808888	GRMZM2G000686
PZE-101027182	1	16371704	GRMZM2G080524
PZE-101027807	1	16602399	GRMZM2G017254
SYN367	1	16826305	GRMZM2G445602
SYN30824	1	17716466	GRMZM2G109589
PZE-101029689	1	17739746	GRMZM2G113351
PZE-101029820	1	17850815	intergenic
PZA00358.12	1	18980563	GRMZM2G031177
PZE-101031077	1	19100675	GRMZM2G006631
PZE-101032249	1	19699932	GRMZM2G113775
SYN18708	1	21466619	GRMZM2G004397
PZE-101033801	1	21710836	intergenic
PZE-101035008	1	22645687	GRMZM2G055172
PZE-101035640	1	23218696	GRMZM2G005844
PZE-101036310	1	23615254	GRMZM2G153769
PZE-101036683	1	24052120	GRMZM2G013430
PZE-101036862	1	24203717	intergenic
SYN5538	1	24585840	GRMZM2G042171
PZE-101037854	1	25101603	GRMZM2G023364
SYN16259	1	25415714	GRMZM2G107854
PZE-101039301	1	26496101	intergenic
PZE-101040677	1	27502892	GRMZM2G164965
PZE-101040838	1	27555261	intergenic
SYN24633	1	27909410	GRMZM2G040561
SYN23119	1	28376885	GRMZM2G140991
PZB02058.1	1	28421841	GRMZM2G099797
PZE-101041837	1	28529484	GRMZM2G118485
PZE-101042196	1	28796566	GRMZM2G103579
SYN23445	1	29255212	GRMZM2G180458
PZE-101043096	1	29355902	GRMZM2G012126
PZE-101043600	1	29681768	intergenic
PZE-101043670	1	29742488	GRMZM2G088843
PZE-101043682	1	29784435	intergenic
PZE-101044715	1	30571714	intergenic
SYN8490	1	31870063	GRMZM2G100629
PZE-101046132	1	31976599	GRMZM2G152360
PZE-101046876	1	32227267	GRMZM2G055052
PZE-101048892	1	33672279	intergenic
PZE-101049608	1	34255898	GRMZM2G170382
SYN24238	1	34660261	GRMZM2G058910
SYN450	1	35925422	GRMZM2G174589
PZE-101052294	1	36220419	GRMZM2G060148
PZE-101052634	1	36500310	GRMZM2G372398
PZE-101053708	1	37841402	intergenic
PZE-101053954	1	38187071	GRMZM2G093305
SYN25114	1	38445432	GRMZM2G079112
PZE-101055260	1	39139774	GRMZM2G010855
PZE-101055771	1	39742242	GRMZM5G804658
PZE-101056856	1	40422488	GRMZM2G087459
PZE-101058274	1	42013513	intergenic
PZE-101058322	1	42018755	intergenic
SYN11242	1	42921800	GRMZM2G136268
PZE-101059325	1	43125988	GRMZM2G042543
SYN13385	1	43974129	GRMZM2G179411
PUT-163a-60349887-2626	1	44187081	GRMZM2G443655
PZA03742.1	1	44373656	GRMZM2G107867
PZE-101060842	1	44540664	GRMZM2G024159
SYN36080	1	44802685	GRMZM2G074401
PZE-101061168	1	45101401	AC208436.3_FG007
PZE-101062246	1	45786956	intergenic
SYN10021	1	45918714	GRMZM2G006085
PZE-101063113	1	46407120	GRMZM2G066274
SYN37775	1	47135598	GRMZM2G095043
SYN20717	1	47311968	GRMZM2G321753
PZE-101064370	1	47476084	GRMZM2G000632
PZE-101064477	1	47508424	intergenic
PZE-101064790	1	47826038	intergenic
ZM013299-0478	1	47993084	GRMZM2G017536
PZE-101065651	1	48659763	GRMZM2G013957
PZE-101065758	1	48688790	GRMZM2G013783
PZE-101066291	1	49393138	GRMZM2G092442
PZE-101066497	1	49780141	GRMZM2G121960
PZE-101066560	1	49945398	intergenic
SYN29479	1	50710746	AC208571.4_FG001
PZE-101069059	1	52162229	intergenic
PZE-101070781	1	53414468	intergenic
PZE-101071162	1	53630937	intergenic
PZE-101071273	1	53663576	intergenic
PZE-101071898	1	54350495	intergenic
PZE-101073494	1	56225417	GRMZM2G062425
PZE-101074357	1	57246788	GRMZM2G107597
PZE-101075097	1	58503830	intergenic
SYN25471	1	60832029	GRMZM2G402584
PZE-101077016	1	61033902	intergenic
PZE-101077460	1	61624329	GRMZM5G898740
SYN6888	1	61948232	GRMZM2G703582
PZE-101079205	1	63584756	intergenic
PZE-101079397	1	63894760	GRMZM2G330650
PZE-101079844	1	64492522	intergenic
PZE-101080319	1	64972459	intergenic
PZE-101080333	1	65036764	GRMZM2G075153
PZE-101080365	1	65046906	intergenic
PZE-101080378	1	65086634	GRMZM2G042683
SYN35654	1	65347197	intergenic
SYN3987	1	65659871	GRMZM2G350312
SYN36407	1	66015286	GRMZM2G078806
PZE-101082165	1	67130697	GRMZM2G125314
PZE-101082238	1	67250552	GRMZM2G104353
PZE-101081178	1	68134539	GRMZM2G120587
SYN20147	1	68563145	GRMZM2G077897
SYN25173	1	69091882	intergenic
SYN35767	1	69881711	GRMZM2G416156
SYN32645	1	72233448	GRMZM2G135834
PZE-101084096	1	72351869	GRMZM2G060544
PZE-101084523	1	73232900	intergenic
PZE-101084593	1	73337098	intergenic
PZE-101084850	1	73736703	intergenic
PZE-101085136	1	74416916	GRMZM2G019562
PZE-101085696	1	75397820	GRMZM2G032821
PZE-101085882	1	75759490	intergenic
PZE-101086197	1	76314212	GRMZM2G479340
PZE-101086524	1	76849014	GRMZM2G084440
PHM5306.16	1	77242138	GRMZM2G057412
PZE-101087156	1	77488489	GRMZM2G132794
PZE-101087587	1	78216208	intergenic
PZE-101087901	1	79236710	GRMZM2G048821
PZE-101088337	1	79998259	GRMZM2G162690
SYN7011	1	80622318	GRMZM2G087063
PZE-101089182	1	80918241	intergenic
PZE-101090349	1	82021222	intergenic
PZE-101090729	1	82577340	GRMZM2G162292
PZE-101091535	1	83643770	GRMZM2G125095
PZE-101092130	1	84567674	intergenic
PZE-101092737	1	85031531	intergenic
PZE-101093040	1	85716952	intergenic
PZE-101093602	1	86590155	GRMZM2G424595
PZE-101093764	1	86844203	GRMZM2G143202
PZE-101094004	1	87562343	GRMZM2G304132
PZA00944.1	1	88998955	GRMZM2G089121
PZE-101098216	1	89260329	intergenic
PZE-101098535	1	90000016	intergenic
PZE-101099263	1	91189455	intergenic
PZE-101099498	1	91461737	GRMZM2G021427
PZE-101094237	1	92218585	intergenic
PZE-101095175	1	93077115	intergenic
PZE-101096835	1	95489366	intergenic
PZE-101100477	1	96623011	GRMZM2G349185
PZE-101100634	1	96836114	GRMZM2G174757
PZE-101100960	1	97679432	intergenic
PZE-101101076	1	98070373	intergenic
PZE-101101518	1	98760728	intergenic
PZE-101101730	1	99134559	intergenic
PZE-101102494	1	101270646	intergenic
PZA02763.1	1	102584146	GRMZM2G090500
PZE-101103230	1	102940514	intergenic
PZE-101104216	1	105153942	GRMZM5G868757
PZE-101104594	1	105816278	intergenic
PZE-101105385	1	107303615	intergenic
PZE-101105515	1	107613214	intergenic
PZE-101105979	1	108622077	GRMZM2G036567
PZE-101106605	1	110913583	intergenic
PZE-101106851	1	111281121	GRMZM2G172098
PZE-101107138	1	112147158	GRMZM2G083475
PZE-101107894	1	113676933	intergenic
PZE-101107966	1	113747969	intergenic
PZE-101108474	1	115219801	GRMZM2G069070
PZE-101108837	1	116074201	GRMZM2G326643
PZE-101109358	1	117114534	intergenic
PZE-101109414	1	117164655	GRMZM2G337242
PZE-101109565	1	117714326	GRMZM2G015143
PZE-101109763	1	118060536	GRMZM2G039577
PZE-101110348	1	119156039	intergenic
PZE-101110644	1	119652164	intergenic
PZE-101111015	1	120193291	GRMZM2G009465
PZE-101111306	1	121050378	intergenic
PZE-101111491	1	121488715	GRMZM2G134985
PZE-101111606	1	121655879	intergenic
PZE-101111793	1	121972604	intergenic
PZE-101112384	1	123738749	intergenic
PZE-101112414	1	123753774	GRMZM2G009655
PZE-101112564	1	124128587	GRMZM2G030850
PZE-101113278	1	126659590	intergenic
PZE-101116337	1	139935741	intergenic
PZE-101116503	1	140259320	intergenic
PZE-101117162	1	141534136	GRMZM5G811095
PZE-101117507	1	142372254	GRMZM2G043477
PZE-101117618	1	142704767	GRMZM2G045668
PZE-101119342	1	147205544	intergenic
PZE-101121153	1	149551885	GRMZM2G424181
PZE-101123390	1	154518316	GRMZM2G092652
PZE-101124935	1	157241021	intergenic
PZE-101126335	1	159954507	GRMZM2G137786
PZE-101128157	1	162867459	intergenic
PZE-101129057	1	164556608	GRMZM2G329655
PZE-101129358	1	165074310	GRMZM2G065478
PZE-101129570	1	165406723	GRMZM2G127739
PZE-101130002	1	166113150	intergenic
PZE-101130082	1	166382810	GRMZM2G158446
PZE-101130117	1	166409951	intergenic
PZE-101132310	1	170574485	GRMZM2G073427
PZE-101132833	1	171534977	GRMZM2G019434
PZE-101132909	1	171741173	GRMZM2G072939
PZE-101133944	1	173235758	GRMZM2G003509
PZE-101134523	1	174030796	intergenic
PZE-101134601	1	174217484	GRMZM2G047835
SYN26380	1	174635045	GRMZM2G028700
PZE-101135343	1	174937076	intergenic
PZE-101135554	1	175295515	GRMZM2G022365
PZE-101135767	1	175638197	GRMZM2G141955
SYN2408	1	176058970	GRMZM2G300786
PZE-101136855	1	176945270	GRMZM2G168170
PZE-101137593	1	178285219	intergenic
PZE-101138116	1	179183287	GRMZM2G026976
SYN24128	1	179597006	GRMZM2G400268
PZE-101139654	1	180405824	GRMZM2G085474
SYN13128	1	180836677	GRMZM2G151236
PZE-101140691	1	181870894	GRMZM2G086258
PZE-101140869	1	182090361	GRMZM2G023906
PZE-101141594	1	182623550	GRMZM2G175574
PZE-101142488	1	183780790	intergenic
PZE-101144216	1	187381293	GRMZM2G142507
PZE-101144740	1	187975035	GRMZM5G839014
PZE-101146525	1	189638074	GRMZM2G141784
PZE-101146598	1	189773451	intergenic
SYN29311	1	190560692	GRMZM2G169820
SYN35048	1	192405003	GRMZM2G096806
PZE-101149388	1	192933928	GRMZM2G703858
PZE-101150513	1	194492514	GRMZM2G407249
PZE-101150712	1	194660410	GRMZM2G083551
PZE-101152443	1	195797550	intergenic
PZE-101152541	1	195912125	GRMZM2G317770
SYN28736	1	196642551	GRMZM2G045503
PZE-101153599	1	196823351	intergenic
PZE-101155681	1	198655164	GRMZM2G001803
PZE-101156458	1	199277724	intergenic
SYN34477	1	200469058	GRMZM2G457309
PZE-101160671	1	203173590	GRMZM2G129513
PZE-101161396	1	204073784	intergenic
PZE-101161892	1	205219399	intergenic
PZE-101162306	1	205507906	intergenic
PZE-101164570	1	207712012	GRMZM2G348452
PZE-101165770	1	208781252	intergenic
PZE-101166183	1	209126846	GRMZM2G059502
PZE-101166480	1	209533217	intergenic
PZE-101166671	1	209827494	intergenic
SYN376	1	210100153	GRMZM2G048475
PZE-101167577	1	210996629	GRMZM2G389567
PZE-101168156	1	211453560	intergenic
PZE-101168807	1	212059932	GRMZM2G124281
PZE-101169068	1	212358543	intergenic
PZE-101169244	1	212573284	intergenic
PZE-101170679	1	214238200	GRMZM2G459391
PZE-101171059	1	214677319	intergenic
SYN38723	1	214886203	AC217050.4_FG007
PZE-101171852	1	215350255	intergenic
PZE-101173330	1	217114855	GRMZM2G166186
PZA03630.1	1	220006906	GRMZM2G074094
SYN19847	1	220307577	GRMZM2G032351
SYN2411	1	220711263	GRMZM2G327174
PZE-101176580	1	221238842	GRMZM2G077068
PZE-101176826	1	221739382	GRMZM2G450163
PZE-101177162	1	222170668	intergenic
PZE-101177728	1	222592017	GRMZM2G123896
PZE-101177794	1	222700793	intergenic
PUT-163a-91055993-4744	1	222720749	GRMZM2G024145
PZE-101177833	1	222762124	GRMZM2G078154
PZE-101178540	1	223161749	intergenic
SYN31271	1	223825525	GRMZM2G002898
PZE-101179982	1	224376992	GRMZM2G114570
PZE-101180375	1	224917695	GRMZM2G168744
PZE-101181259	1	225626090	intergenic
PZE-101181728	1	226217409	AC213521.3_FG005
PZE-101182552	1	226962118	intergenic
PZE-101182888	1	227593314	GRMZM2G147418
PZE-101184757	1	229541701	GRMZM2G157855
PZE-101185989	1	230717634	GRMZM2G153233
PZE-101187496	1	232527769	GRMZM2G150179
SYN25826	1	232654307	GRMZM5G895188
PZE-101188659	1	234122190	GRMZM2G112656
PZE-101188800	1	234257728	GRMZM2G445905
PZE-101189231	1	234787209	GRMZM5G846399
PZE-101189489	1	235099748	intergenic
PZE-101190832	1	236953405	GRMZM2G152901
ZM013367-0314	1	239436603	GRMZM2G108410
SYN19766	1	239681448	intergenic
PZE-101194927	1	241912518	GRMZM2G118467
PZA03666.1	1	242148892	GRMZM2G080462
PZE-101195355	1	242683374	intergenic
PZE-101196709	1	244826861	GRMZM2G145412
PZE-101196838	1	245035242	GRMZM2G174549
PZE-101198948	1	247943695	GRMZM2G120621
PZE-101199598	1	248737375	intergenic
PZE-101199853	1	249086873	intergenic
PZE-101203291	1	250911095	intergenic
PZE-101201822	1	251818087	GRMZM2G090217
PZA03404.1	1	253029622	intergenic
PZE-101204728	1	253505855	intergenic
PZE-101205523	1	254244186	intergenic
PZE-101205714	1	254467982	intergenic
SYN26683	1	256306222	GRMZM2G003640
PZE-101207021	1	256369954	GRMZM2G116840
SYN24492	1	256938985	GRMZM2G176235
SYN21045	1	259375688	GRMZM2G436429
SYN10393	1	259824332	GRMZM2G330453
SYN271	1	260148154	GRMZM2G134982
SYN275	1	260149117	GRMZM2G134982
SYN25458	1	260520076	GRMZM2G146616
SYN15084	1	260683725	GRMZM2G341959
SYN2266	1	260940608	GRMZM2G104542
PZE-101211251	1	260959318	GRMZM2G104501
SYN15057	1	262232478	GRMZM2G448446
SYN31829	1	263205753	GRMZM2G397836
PZE-101213253	1	263220420	AC210023.3_FG014
PZE-101213558	1	263740719	intergenic
PZE-101214118	1	264520194	GRMZM2G036505
PZE-101214422	1	264866317	AC217401.3_FG003
PZE-101214818	1	265440855	intergenic
PZE-101215138	1	265654966	intergenic
SYN22895	1	268170975	GRMZM2G126038
SYN27375	1	269505135	GRMZM5G826838
PUT-163a-76013247-3735	1	270980937	GRMZM2G019806
PZE-101219724	1	271126791	GRMZM2G179473
PZE-101221874	1	273101975	intergenic
PZE-101222419	1	273677932	intergenic
PZE-101222687	1	273866691	GRMZM2G416388
SYN19888	1	274062064	GRMZM2G133652
SYN11664	1	274937273	intergenic
PZE-101224367	1	275047964	GRMZM2G149681
SYN34116	1	275384609	GRMZM2G010034
PZE-101225496	1	275780292	GRMZM2G472171
PZE-101226516	1	276539461	GRMZM2G146000
PZE-101226968	1	276989083	intergenic
PZE-101229026	1	278711657	GRMZM2G074501
PZE-101229195	1	278908851	GRMZM2G154828
PZE-101229884	1	279410741	intergenic
SYN2727	1	279626351	GRMZM2G105025
PZE-101232138	1	280831041	GRMZM2G072682
PZE-101232549	1	281068865	GRMZM5G843914
PZE-101233287	1	281516184	intergenic
PZE-101233856	1	281709453	intergenic
SYN22772	1	285391084	GRMZM2G004036
SYN38906	1	286849641	GRMZM2G120674
PZE-101240161	1	287146584	GRMZM2G005991
SYN7205	1	287890160	GRMZM2G078200
PZE-101241459	1	288261072	GRMZM2G046191
SYN12206	1	288854620	GRMZM2G039592
PZE-101242961	1	289337466	GRMZM2G137338
SYN11155	1	290306827	GRMZM2G082312
PZE-101244646	1	290687056	intergenic
PZA03556.2	1	291104706	GRMZM2G138340
PZE-101245575	1	291536117	GRMZM2G417217
SYN27559	1	291789227	GRMZM2G004459
SYN12789	1	292403982	GRMZM2G151962
PZE-101248685	1	293646759	GRMZM2G068244
SYN15628	1	293930968	intergenic
SYN38316	1	293998608	GRMZM2G055802
PZE-101249114	1	294084520	intergenic
SYN16870	1	295067720	GRMZM2G122108
PUT-163a-76012177-3730	1	295427233	GRMZM2G156756
PZE-101251367	1	295888639	GRMZM2G058089
PZE-101252431	1	296767385	intergenic
PZE-101255004	1	298735575	GRMZM5G876146
SYN7055	1	298784260	GRMZM2G115372
PZE-101256077	1	299467065	GRMZM2G047774
PZE-101256289	1	299560203	GRMZM5G896082
PZE-101256370	1	299750861	GRMZM2G167031
SYN294	1	300437560	GRMZM2G377487
PZE-102000560	2	847909	GRMZM2G386643
PZE-102000846	2	1138614	GRMZM2G049495
PUT-163a-78092140-4249	2	1283721	GRMZM2G348959
SYN20781	2	1563394	GRMZM2G160683
SYN4131	2	1780080	GRMZM2G044096
SYN4121	2	1813808	GRMZM2G084928
SYN4129	2	1823786	GRMZM2G084819
SYN6306	2	2785992	GRMZM2G102349
PZE-102006385	2	3379386	GRMZM2G047474
SYN2667	2	3614754	GRMZM2G061672
PZE-102009795	2	4371417	intergenic
PZA00396.9	2	4692176	GRMZM2G086801
SYN10369	2	5379183	GRMZM2G055844
PZE-102013873	2	5998181	intergenic
SYN2695	2	6999984	GRMZM2G406977
PZE-102017304	2	7623080	GRMZM2G114861
PZE-102017443	2	7665252	GRMZM2G121070
PZE-102017883	2	7954053	intergenic
PZE-102019300	2	9110059	intergenic
SYN4735	2	9445001	GRMZM2G080041
PZE-102021400	2	9973084	GRMZM2G007791
SYN38157	2	10387697	GRMZM2G306374
PZE-102022207	2	10484935	GRMZM2G045331
SYN30576	2	10571148	GRMZM2G093526
SYN13011	2	11367718	GRMZM2G040878
SYN7604	2	12103033	GRMZM2G156227
PZE-102029815	2	13869785	GRMZM2G032260
PZE-102030524	2	14267707	GRMZM2G163067
SYN268	2	16124292	GRMZM2G106921
SYN9947	2	16776017	GRMZM2G318956
SYN18094	2	17477370	GRMZM2G138886
PZE-102037260	2	17903733	GRMZM2G088601
PZE-102039914	2	19986023	intergenic
PZE-102040682	2	20400259	intergenic
SYN35504	2	21010981	intergenic
SYN26838	2	21634858	GRMZM2G051179
PZE-102043018	2	21817520	intergenic
PZE-102043278	2	22036527	intergenic
PZE-102044908	2	22965680	GRMZM2G505380
PZE-102045397	2	23317766	GRMZM2G136486
PZE-102045516	2	23473079	GRMZM2G177923
PZE-102046491	2	23877042	GRMZM2G177812
PZE-102046784	2	24372785	intergenic
PZE-102047066	2	24661444	GRMZM2G033379
PZE-102047187	2	24801425	intergenic
PZA-001755001	2	25310110	GRMZM5G827171
PZE-102047571	2	25387853	GRMZM2G031360
PZE-102047851	2	26263323	intergenic
PZE-102048896	2	27052498	intergenic
PZE-102049280	2	27562776	intergenic
PZE-102050753	2	28402859	GRMZM2G059365
SYN2580	2	30315621	GRMZM2G052078
SYN19565	2	30589468	GRMZM2G082191
SYN314	2	31293233	GRMZM2G086371
PUT-163a-60393963-2893	2	31453378	GRMZM2G041876
PZE-102055650	2	33504761	GRMZM2G051912
PZE-102055831	2	33590242	intergenic
PZE-102056295	2	33839259	GRMZM2G057113
PZE-102056669	2	34574575	GRMZM2G081053
PZE-102058084	2	36763506	intergenic
SYN29169	2	37446901	GRMZM2G062488
PZE-102059450	2	37554794	GRMZM2G450445
SYN28948	2	37868398	intergenic
PZE-102059924	2	38140456	GRMZM2G147884
PZE-102060224	2	38546950	GRMZM2G165844
SYN28279	2	38701831	GRMZM2G124096
PZE-102061474	2	39799797	intergenic
PZE-102062050	2	40152831	GRMZM2G050458
PZE-102062962	2	41301290	GRMZM2G103116
PZE-102063039	2	41478887	intergenic
PZE-102063830	2	41887512	GRMZM2G009892
PZE-102063834	2	41888753	intergenic
PZE-102065179	2	43203436	intergenic
PZE-102065424	2	43372951	GRMZM2G442523
PZE-102066102	2	44188667	GRMZM2G470882
PZE-102067477	2	44992791	GRMZM2G101069
SYN24889	2	45958063	GRMZM2G028640
PZE-102068685	2	46604852	intergenic
PZA02450.1	2	47158891	GRMZM2G005346
PZE-102069529	2	47518734	intergenic
PZE-102069907	2	48108026	intergenic
SYN21924	2	48402120	GRMZM2G047681
PZE-102070687	2	48824392	intergenic
SYN2544	2	49288954	GRMZM2G135935
PZE0006607533	2	49708628	intergenic
PZE-102071022	2	49913767	GRMZM2G357660
PZE-102071784	2	50950753	GRMZM2G091717
PZE-102072349	2	51553533	GRMZM2G391511
PZE-102072775	2	52313187	intergenic
SYN24086	2	54088944	GRMZM2G124473
PZE-102074262	2	54766726	intergenic
PZE-102074562	2	55249336	GRMZM2G098128
PZE-102075991	2	56929588	GRMZM2G388539
PZE-102076702	2	58471491	GRMZM2G119703
PZE-102076812	2	58759622	intergenic
PZE-102076989	2	59015334	intergenic
PZE-102077128	2	59357932	GRMZM2G002978
PZE-102077234	2	59631929	GRMZM2G180612
PZE-102077362	2	59800340	GRMZM2G149567
PZE-102078384	2	60948241	intergenic
PZE-102079155	2	61871225	GRMZM2G395267
SYN27612	2	62103836	GRMZM2G041312
PZE-102079520	2	62634551	intergenic
PZE-102079971	2	63375075	intergenic
PZE-102080069	2	63665753	intergenic
PZE-102080336	2	63949812	intergenic
PZE-102080584	2	64390401	intergenic
PZE-102080737	2	64604570	intergenic
PZE-102080894	2	64933422	intergenic
PZE-102080979	2	65134549	GRMZM5G836308
PZE-102082146	2	67912086	GRMZM2G111715
PZE-102082568	2	68692651	GRMZM2G358051
PZE-102083188	2	70243902	intergenic
PZE-102083280	2	70341163	GRMZM2G143205
PZE-102083355	2	70552255	intergenic
PZE-102083636	2	71147296	GRMZM2G025042
PZE-102083803	2	71361486	intergenic
PZE-102084540	2	72439413	GRMZM2G703077
PZE-102085158	2	74092166	GRMZM2G027272
PZE-102086050	2	77816678	intergenic
PZE-102086198	2	78230618	GRMZM2G052386
PZE-102086305	2	78499408	GRMZM2G157027
PZE-102086988	2	79873237	intergenic
PZE-102087099	2	80358184	intergenic
SYN25053	2	80723613	GRMZM2G013612
PZE-102098807	2	83187294	AC209624.2_FG001
PZE-103094819	2	84636231	GRMZM2G453879
PZE-103095475	2	86254003	intergenic
PZE-103095693	2	86654276	GRMZM2G010494
PZA02946.8	2	86790349	GRMZM2G028313
PZE-102088949	2	88638699	intergenic
PZE-102089108	2	89047795	intergenic
PZE-102089195	2	89273822	intergenic
PZE-102090176	2	93811988	intergenic
PZE-102091770	2	100409949	intergenic
PZE-102091873	2	100728735	intergenic
PZE-102092050	2	101266489	intergenic
PZE-102092248	2	101780965	intergenic
PZE-102092393	2	102290233	intergenic
PZE-102092721	2	103214080	intergenic
PZE-102093490	2	104728729	intergenic
PZE-102093707	2	105042694	GRMZM2G067000
SYN36229	2	105564522	GRMZM2G022876
SYN28089	2	105758913	intergenic
PZE-102094429	2	107767553	GRMZM2G098368
PZE-102095238	2	109103888	intergenic
PZE-102095526	2	109492167	intergenic
SYN9551	2	110155012	GRMZM2G131597
PZE-102096199	2	110541858	intergenic
SYN7300	2	110746922	GRMZM2G077150
SYN7304	2	110824610	GRMZM2G069773
SYN7293	2	110899045	GRMZM2G033894
PZE-102097108	2	111975042	intergenic
PZE-102097345	2	112633811	intergenic
PZE-102097841	2	113810085	GRMZM2G147623
PZE-102099083	2	116170650	GRMZM2G104013
PZE-102099281	2	116793998	intergenic
PZE-102099320	2	116950004	intergenic
PZE-102099362	2	117051172	intergenic
PZE-102099414	2	117173166	intergenic
PZE-102100073	2	118566336	intergenic
PZE-102100718	2	120404345	intergenic
PZE-102100964	2	120804378	GRMZM2G139882
PZE-102101602	2	122919190	intergenic
PZE-102101817	2	123593721	intergenic
PZE-102102028	2	124108480	intergenic
PZE-102102657	2	125741570	intergenic
PZE-102103095	2	126709792	intergenic
SYN325	2	128045328	GRMZM2G082330
PZE-102104155	2	128586111	intergenic
PZE-102104865	2	130524875	GRMZM2G128268
PZE-102104971	2	130743347	GRMZM2G335126
PZE-102105765	2	132976592	intergenic
PZE-102106503	2	134611099	intergenic
PZE-102106631	2	135019809	GRMZM2G162286
PZE-102106673	2	135106437	intergenic
PZE-102107079	2	136272482	GRMZM2G043226
PZE-102107953	2	137717436	intergenic
PZE-102108850	2	139747479	intergenic
PZE-102109004	2	140255175	intergenic
PZE-102109182	2	140571597	intergenic
SYN10916	2	140885851	GRMZM2G135446
PZE-102109718	2	141363589	intergenic
PZE-102110333	2	142684984	intergenic
PZE-102110378	2	142782177	intergenic
SYN11831	2	143268372	GRMZM2G028183
PZE-102111018	2	143671897	intergenic
SYN35922	2	144073650	intergenic
PZE-102111891	2	145044128	AC206611.3_FG003
PZE-102112161	2	145993939	GRMZM2G344857
SYN34894	2	148660513	GRMZM2G115658
PZE-102113766	2	149187117	GRMZM2G175008
PZE-102114289	2	150227222	intergenic
SYN27293	2	150627343	GRMZM2G045970
SYN13599	2	151604997	GRMZM2G051534
SYN28165	2	152170363	GRMZM2G389362
PZE-102115478	2	152502468	GRMZM2G153675
PZE-102115767	2	153094705	intergenic
SYN16390	2	153320302	GRMZM2G411159
PZE-102116144	2	153865305	GRMZM2G070284
PZE-102116456	2	154603377	GRMZM2G010363
PZE-102116677	2	155086581	GRMZM2G021299
PZE-102116986	2	155840347	intergenic
PZE-102117120	2	156194055	GRMZM2G057910
ZM013577-0615	2	156858248	GRMZM2G080139
PZE-102117625	2	157469663	GRMZM5G831712
PZE-102117676	2	157493987	GRMZM5G831712
PZE-102118282	2	158408759	GRMZM2G175576
PZE-102118788	2	159843436	intergenic
SYN6639	2	159987500	GRMZM2G163769
SYN30995	2	160798113	GRMZM2G150754
PZE-102119200	2	161046323	GRMZM2G051367
PZE-102119932	2	163444657	intergenic
SYN8399	2	163564013	GRMZM2G083972
PZE-102120321	2	163970152	intergenic
PZE-102120444	2	164272789	GRMZM2G090837
SYN33606	2	164893236	intergenic
SYN6622	2	169737945	GRMZM2G001668
PZE-102122951	2	169930657	intergenic
PZE-102123716	2	171815946	intergenic
PZE-102123986	2	172488215	intergenic
PZE-102124518	2	173461501	intergenic
PZE-102124843	2	173779690	GRMZM2G033694
PZE-102125779	2	174975066	intergenic
PZE-102126078	2	175495734	GRMZM2G130790
SYN9559	2	175832030	GRMZM2G179120
SYN36753	2	176610468	GRMZM2G150806
PZA03661.3	2	176728705	GRMZM2G300955
PZE-102127480	2	177239688	GRMZM2G140041
SYN34721	2	177752364	intergenic
PZE-102129070	2	178977489	intergenic
PZE-102129469	2	179538585	intergenic
PZE-102130760	2	180906049	GRMZM2G320140
PZE-102131295	2	181675483	intergenic
PZE-102131796	2	182174755	intergenic
PZE-102131962	2	182343469	intergenic
PZE-102132750	2	183392246	intergenic
SYN15147	2	185582754	GRMZM2G134761
PZE-102136708	2	185857209	intergenic
PZE-102137972	2	186789026	GRMZM2G001977
PZE-102139681	2	187823135	GRMZM2G015409
SYN19995	2	188055798	GRMZM2G040933
PZE-102141193	2	188793764	AC198353.5_FG001
PZE-102142045	2	189277746	GRMZM2G004138
PZE-102142740	2	189635143	GRMZM2G021598
SYN12847	2	190024801	GRMZM2G159828
SYN5428	2	190159942	GRMZM2G365374
PZE-102143912	2	190865859	intergenic
SYN19863	2	191148734	GRMZM2G388297
PZE-102144397	2	191375902	intergenic
PZE-102145606	2	192581253	GRMZM2G097226
PZE-102145703	2	192700757	GRMZM2G078124
PZE-102146058	2	193184829	GRMZM2G000665
PZE-102147840	2	194621744	intergenic
PZE-102148410	2	195176974	GRMZM2G422644
SYN24746	2	195912702	GRMZM2G130278
PUT-163a-71763840-3475	2	195918791	GRMZM2G002828
PZE-102149656	2	196383842	GRMZM2G151122
PZE-102151093	2	197600202	intergenic
PZE-102153048	2	199548688	GRMZM5G868679
PZE-102153564	2	200452307	intergenic
PZE-102154018	2	201612723	intergenic
PZE-102154152	2	201826258	intergenic
PZE-102154251	2	201971890	GRMZM2G113779
PZE-102155296	2	202727867	intergenic
PZE-102156633	2	203776799	GRMZM2G010941
PZE-102157814	2	204480666	GRMZM2G163297
PUT-163a-60354900-2743	2	205774057	GRMZM2G117900
SYN13769	2	206127335	GRMZM2G060011
PZE-102162330	2	208066374	intergenic
SYN7501	2	209300839	GRMZM2G115817
PZE-102165687	2	210313951	intergenic
PZE-102168198	2	212246084	intergenic
ZM008753-0926	2	213800521	GRMZM2G049347
SYN32408	2	214522842	GRMZM2G172138
PZE-102172290	2	215346000	GRMZM2G137707
PZE-102173306	2	216546877	intergenic
PZE-102175026	2	217458575	GRMZM2G176327
PZE-102175163	2	217649059	GRMZM2G395236
PZE-102175664	2	218461550	GRMZM2G129209
PZE-102175760	2	218584565	GRMZM2G140970
PZE-102176849	2	219599485	GRMZM2G375517
PZE-102176967	2	219730754	GRMZM2G025783
SYN27033	2	220322486	GRMZM2G121948
PZE-102178263	2	220853654	intergenic
PZA01991.3	2	223409918	GRMZM2G056103
PZE-102181292	2	223721472	GRMZM2G322844
PZE-102181540	2	223976753	GRMZM2G003043
PZE-102182205	2	224561279	GRMZM2G023585
SYN8348	2	226205828	GRMZM2G023652
SYN7209	2	228046587	GRMZM2G436001
SYN6348	2	229479599	GRMZM2G022403
PZE-102186160	2	229917830	intergenic
PZE-102186216	2	229979263	intergenic
PZE-102186377	2	230354493	intergenic
SYN39029	2	230520457	GRMZM2G158872
SYN5585	2	231206883	intergenic
SYN30088	2	232650940	GRMZM2G024808
SYN14631	2	232877192	GRMZM2G135013
SYN14627	2	232965816	GRMZM2G082931
PZE-102189664	2	233109376	GRMZM2G414496
SYN36607	2	234209259	GRMZM2G012326
PZE-102191957	2	234402093	GRMZM2G362718
PZE-102192637	2	234963205	intergenic
SYN33005	2	235887244	GRMZM2G143602
PZE-102193611	2	236351458	intergenic
SYN29562	2	236816133	GRMZM2G016236
SYN6917	2	236966987	GRMZM2G034572
PZE-103000505	3	1353289	GRMZM5G816891
PZE-103001968	3	1978736	GRMZM2G083749
SYN772	3	2128761	GRMZM2G170035
SYN39155	3	2446145	GRMZM2G097959
SYN25628	3	3461364	GRMZM2G102572
PUT-163a-71423695-3221	3	4442049	intergenic
SYN5653	3	4712826	GRMZM2G055334
SYN10329	3	4844708	intergenic
SYN7905	3	5439550	GRMZM2G133314
PZA03527.1	3	5985118	GRMZM2G077197
SYN14585	3	7411453	GRMZM2G093050
PZE-103014908	3	8035829	intergenic
PZE-103015388	3	8270856	intergenic
PZE-103016432	3	9316642	GRMZM2G062230
PZE-103016707	3	9580892	intergenic
SYN36244	3	10094613	GRMZM2G028637
PZE-103018221	3	10520328	intergenic
SYN37724	3	13312517	GRMZM2G069177
SYN12453	3	14470338	GRMZM2G163291
PZE-103022844	3	15056965	GRMZM2G165044
SYN26605	3	15427752	GRMZM2G102196
SYN6632	3	16566519	GRMZM2G463574
PZE-103024939	3	17607905	GRMZM2G541193
PZE-103025592	3	18187671	intergenic
PZE-103026083	3	19083453	intergenic
PZE-103026528	3	19654756	intergenic
PZE-103027358	3	19966911	GRMZM2G467671
PZE-103027544	3	20289691	intergenic
SYN28119	3	20408242	GRMZM2G013790
PZE-103028591	3	21367847	intergenic
PZE-103029035	3	21755425	GRMZM2G150866
PZE-103029568	3	22319153	GRMZM2G092533
PZE-103032109	3	24739373	GRMZM5G853361
PZE-103032637	3	25490192	intergenic
SYN36772	3	25865416	GRMZM2G130868
PZE-103033638	3	26309587	GRMZM2G104829
PZE-103033919	3	26447512	GRMZM2G110834
PZE-103034323	3	27531961	intergenic
PZE-103034530	3	27768046	intergenic
PZE-103035114	3	28338880	GRMZM2G375249
PZE-103035540	3	28841929	GRMZM2G104088
PZE-103035649	3	28922651	GRMZM5G891944
PZE-103036266	3	29653189	intergenic
PZE-103036305	3	29798804	GRMZM2G036206
PZE-103037038	3	31101223	GRMZM2G053319
PZE-103037508	3	32029675	GRMZM2G049672
SYN27565	3	32403200	GRMZM2G081521
PZA02255.2	3	33556885	GRMZM2G031043
PZE-103040332	3	35997421	GRMZM2G120115
PZE-103040868	3	36833864	GRMZM2G069009
PZE-103041998	3	39216459	GRMZM2G024733
SYN18833	3	40323100	GRMZM2G022088
PZE-103042715	3	40923938	GRMZM2G119778
PZE-103043218	3	41622468	intergenic
PZE-103044102	3	43473810	intergenic
SYN18260	3	43866921	GRMZM2G131024
PZE-103044640	3	44670967	intergenic
PZE-103044654	3	44676693	GRMZM5G840699
PZE-103044723	3	45039029	GRMZM2G078895
PZE-103047376	3	50094155	GRMZM2G119894
PZE-103049110	3	53143525	GRMZM2G111593
PZE-103049396	3	53675536	intergenic
PZA01447.1	3	53890967	GRMZM2G087741
PZE-103049573	3	53982031	GRMZM2G092661
PZE-103050010	3	54475038	GRMZM2G051153
PZE-103050268	3	55108138	intergenic
PZE-103050495	3	55374519	intergenic
PZE-103051543	3	57089664	GRMZM2G080450
PZE-103052001	3	58079857	GRMZM2G164134
PZE-103052343	3	58540462	intergenic
PZE-103052783	3	59297467	intergenic
PZE-103053192	3	60014805	GRMZM2G160958
SYN14386	3	60025702	GRMZM2G160958
PZE-103054563	3	63694629	GRMZM2G437490
SYN31434	3	66184420	GRMZM2G088653
PZE-103055494	3	66705042	GRMZM2G095039
PZE-103056753	3	69558888	intergenic
PZE-103058215	3	77238472	intergenic
PZE-103058818	3	80650810	intergenic
PZE-103058909	3	81074929	GRMZM2G156033
PZE-103059266	3	82352151	intergenic
PZE-107023082	3	84909559	intergenic
PZE-103068739	3	86774730	intergenic
PZE-103068285	3	86909916	intergenic
PZE-103067949	3	87713637	intergenic
PZE-103065819	3	92542501	GRMZM2G163059
PZE-103065358	3	93827663	intergenic
PZE-103064149	3	97582739	intergenic
PZE-103063892	3	98140596	GRMZM2G000076
PZE-103063764	3	98391040	intergenic
PZE-103063168	3	99519231	GRMZM2G395853
PZE-103061735	3	105795679	intergenic
PZE-103061612	3	106244719	intergenic
PZE-103061286	3	107422260	intergenic
PZE-103060293	3	110461222	intergenic
PZE-103059856	3	111561600	GRMZM2G411536
PZE-103059706	3	112045081	GRMZM2G063306
PZE-103059528	3	112757329	intergenic
PZE-103059411	3	113075109	GRMZM2G369203
PZE-103070275	3	114786960	intergenic
PZE-103071247	3	116976397	intergenic
PZE-103072415	3	119322681	intergenic
PZE-103072593	3	119639520	intergenic
PZE-103073770	3	122077074	intergenic
PZE-103074862	3	123784371	GRMZM2G173280
PZE-103075246	3	124666487	intergenic
PZE-103075454	3	125110703	intergenic
PZE-103075614	3	125427407	intergenic
PZE-103075978	3	126109305	intergenic
PZE-103076544	3	127218444	GRMZM2G332280
PZE-103076545	3	127218725	GRMZM2G332280
PZE-103077185	3	127854546	GRMZM2G454039
PZE-103077287	3	128090719	intergenic
PZE-103077912	3	128904821	GRMZM2G122443
PZE-103078186	3	129086792	GRMZM2G046061
PZE-103081176	3	134867390	intergenic
PZE-103081521	3	135288584	GRMZM2G004988
PZE-103081689	3	135503352	GRMZM2G084606
PZE-103081692	3	135506077	GRMZM2G084606
PZE-103082105	3	136084718	GRMZM2G092169
PZE-103082258	3	136335425	intergenic
PZE-103083487	3	138386380	intergenic
PZE-103083718	3	138643422	GRMZM2G087513
PZE-103084178	3	139507712	GRMZM2G031167
PZE-103085608	3	141572539	GRMZM2G115812
SYN31570	3	143006201	intergenic
PZE-103087199	3	144687159	GRMZM5G821639
SYN16519	3	147746187	GRMZM2G109284
SYN20916	3	148221596	GRMZM2G032496
PZE-103089730	3	148229898	intergenic
PZE-103089927	3	148540478	intergenic
SYN15468	3	148612783	GRMZM2G379804
PZE-103090090	3	148845158	GRMZM2G047310
PZE-103090188	3	148977612	GRMZM2G367026
PZE-103091040	3	150053477	intergenic
PZE-103091447	3	151044104	GRMZM2G361501
PZE-103091660	3	151341647	intergenic
SYN28295	3	151621880	GRMZM2G158609
PZE-103091851	3	151725550	GRMZM2G433365
PZE-103092676	3	153298314	intergenic
PZE-103093154	3	154095634	intergenic
PZE-103093392	3	154557178	intergenic
PZE-103094159	3	154979455	GRMZM2G146280
PZE-103094339	3	155316474	intergenic
PZE-103096203	3	156055316	GRMZM2G092679
PZE-103096408	3	156283556	GRMZM2G126266
PZE-103098213	3	158509302	intergenic
PZE-103098628	3	158889049	intergenic
PZE-103100389	3	160666381	intergenic
SYN20322	3	160901885	GRMZM2G038512
SYN19494	3	161366083	GRMZM2G084134
PZE-103102501	3	162817884	GRMZM2G432390
PZE-103102738	3	164372883	GRMZM5G814985
PZE-103104806	3	166153777	intergenic
PZE-103110355	3	170680787	intergenic
PZE-103110761	3	170907233	intergenic
PZE-103112971	3	172675582	GRMZM2G111441
PZE-103114860	3	174764059	GRMZM2G110897
PZE-103115618	3	175554472	intergenic
PZE-103118170	3	176784418	GRMZM2G060276
PZE-103118377	3	177124534	GRMZM2G396231
PZE-103118406	3	177144063	GRMZM2G396231
SYN30210	3	179413165	GRMZM2G065423
SYN31220	3	180977949	intergenic
PZE-103123325	3	181066484	GRMZM2G108933
PZE-103123992	3	181615798	intergenic
PZE-103125642	3	183252371	intergenic
PZE-103127639	3	184462271	GRMZM2G426613
SYN23237	3	184601452	intergenic
SYN23245	3	184674522	GRMZM2G145753
PZE-103128516	3	185258754	GRMZM2G098042
SYN20493	3	186435833	GRMZM2G054821
SYN30326	3	187211976	intergenic
PZE-103132112	3	188091257	GRMZM2G139329
PZE-103132152	3	188237898	intergenic
PZE-103136534	3	191932135	GRMZM2G177259
SYN20189	3	193861432	GRMZM2G049654
SYN5793	3	194010038	GRMZM2G320013
PZE-103138981	3	195262398	intergenic
PZE-103139833	3	195927321	intergenic
SYN37386	3	195936473	GRMZM2G095084
SYN22223	3	196942020	GRMZM2G154165
PZE-103141647	3	197252279	intergenic
PZE-103142893	3	198391556	GRMZM2G358830
PZE-103142979	3	198520055	GRMZM2G042099
PZE-103143680	3	199250779	GRMZM2G177929
PZE-103145047	3	199953486	GRMZM5G886883
SYN32691	3	201324828	GRMZM2G079904
SYN15014	3	201991804	GRMZM2G077307
PZE-103149597	3	203752317	GRMZM2G380088
PZE-103149619	3	203760680	GRMZM2G077293
PZE-103150482	3	204579880	GRMZM2G091540
SYN20312	3	204663936	GRMZM2G159924
PZE-103151010	3	204994023	GRMZM2G333833
PZE-103151399	3	205260873	intergenic
SYN28063	3	208785867	GRMZM2G127780
PZE-103156977	3	209027687	GRMZM2G164674
PZE-103157460	3	209492904	GRMZM2G059052
PZE-103157755	3	209798825	GRMZM2G027856
SYN36310	3	209973792	GRMZM5G804976
SYN20833	3	210358171	GRMZM2G142207
PZE-103159288	3	210760174	GRMZM2G024247
PZE-103160158	3	211230808	GRMZM2G031400
PZE-103161091	3	211968759	GRMZM2G152774
PZE-103162678	3	213223036	intergenic
PZE-103163035	3	213524975	intergenic
PZE-103163529	3	213654405	intergenic
PZE-103164358	3	214200967	GRMZM2G153672
PZB01457.1	3	214279602	GRMZM2G022915
PZE-103165581	3	215017751	intergenic
SYN33394	3	215375486	GRMZM2G047961
SYN29941	3	216271325	GRMZM2G316635
SYN8639	3	216647518	GRMZM2G464976
PZE-103168588	3	217008927	intergenic
SYN31522	3	217562977	GRMZM2G180732
SYN6775	3	217830845	GRMZM2G053047
PZE-103171163	3	218190805	GRMZM2G156158
PZE-103171599	3	218801149	GRMZM2G090619
PZE-103174386	3	220848936	GRMZM2G134628
PZE-103175779	3	221688583	GRMZM2G071021
SYN6986	3	222552568	GRMZM2G033867
PZE-103179078	3	224487247	GRMZM2G143139
ZM012337-0431	3	224622258	GRMZM2G034536
PZE-103180642	3	225548629	GRMZM2G093436
SYN30483	3	225906915	GRMZM2G392649
PZE-103182291	3	227083822	intergenic
PZE-103182712	3	227274031	intergenic
PZE-103183069	3	227450962	intergenic
PZE-103183391	3	227827542	GRMZM2G086730
PZE-103183701	3	228369946	GRMZM2G062641
SYN1576	3	230016843	GRMZM2G006130
PZE-104000272	4	596470	intergenic
PZE-104005295	4	1265285	GRMZM2G048136
PZE-104005482	4	1458931	intergenic
SYN17723	4	2835898	GRMZM2G062129
PZE-104003542	4	2980645	intergenic
PZE-104004045	4	3398925	intergenic
SYN1067	4	3458242	GRMZM2G070723
SYN36763	4	4862353	GRMZM2G165461
PZE-104007604	4	5246710	intergenic
PZE-104009393	4	6411812	GRMZM2G099583
PZE-104009638	4	6545029	intergenic
PZE-104010113	4	7155405	intergenic
SYN5712	4	9857309	GRMZM2G113373
PZE-104012412	4	10656171	intergenic
PZE-104013142	4	11385233	intergenic
PZE-104013824	4	12205446	intergenic
PZE-104014765	4	14033065	intergenic
SYN8509	4	14113339	GRMZM2G176698
SYN13986	4	15298316	GRMZM2G070011
SYN33243	4	15611615	GRMZM2G333659
PZE-104016174	4	15860225	GRMZM2G157845
PZE-104016330	4	16130336	GRMZM2G120167
PZE-104017018	4	16984033	GRMZM2G117627
PZE-104018824	4	18810001	GRMZM2G160041
PZE-104018854	4	18910790	intergenic
PZE-104019192	4	19613869	GRMZM2G122935
PZE-104019303	4	19859745	intergenic
PZE-104019988	4	21220943	intergenic
SYN23840	4	21913199	GRMZM2G122954
SYN15293	4	22142029	GRMZM2G030862
PZE-104021091	4	22553686	GRMZM2G406712
PZE-104021281	4	22836203	GRMZM2G047800
PZE-104021381	4	22979589	intergenic
PZE-104021665	4	23190139	GRMZM2G389948
PZE-104021862	4	23524571	GRMZM2G378580
PZE-104022145	4	23907274	GRMZM2G075524
PZE-104022252	4	24187210	intergenic
PZE-104022366	4	24419827	GRMZM2G134625
PZE-104022472	4	24764275	GRMZM2G080387
PZE-104022504	4	24909274	GRMZM2G391000
PZE-104022544	4	24977789	GRMZM2G063468
PZE-104022557	4	24979056	intergenic
PZE-104022608	4	25211444	intergenic
PZE-104022691	4	25463955	intergenic
PZE-104022764	4	25639678	GRMZM2G036829
PZE-104022932	4	25797161	GRMZM2G147726
PZE-104023674	4	26730656	intergenic
PZE-104023748	4	26833607	GRMZM2G146862
PZE-104024128	4	27455130	intergenic
PZE-104024382	4	28027491	GRMZM2G014975
PZE-104024520	4	28324751	intergenic
PZE-104024889	4	28985737	GRMZM2G130442
PZB01619.2	4	29170616	GRMZM2G070639
PZE-104025734	4	30766434	intergenic
PZE-104026267	4	31306276	GRMZM2G315506
PZE-104026873	4	31713714	GRMZM2G120592
PZE-104027058	4	32060494	intergenic
PZE-104027603	4	32812132	GRMZM5G847159
SYN36957	4	33119560	GRMZM2G104942
PZE-104028082	4	33820331	GRMZM2G441722
PZE-104028286	4	34054874	intergenic
PZE-104028461	4	34335288	GRMZM2G000471
PZE-104028514	4	34557833	GRMZM2G091811
PZE-104028825	4	34901943	intergenic
PZE-104029141	4	35218212	GRMZM2G145951
PZE-104029222	4	35272230	intergenic
PZE-104029384	4	35542248	GRMZM2G574858
PZE-104029389	4	35543181	GRMZM2G574858
SYN1246	4	35576322	GRMZM2G017586
PZE-104029808	4	36029293	intergenic
PZE-104030088	4	36310096	GRMZM2G390489
PZE-104030857	4	37107792	GRMZM2G008273
PZA-001751002	4	37348608	GRMZM2G062476
PZE-104031236	4	37570519	GRMZM2G324643
SYN11082	4	37594885	GRMZM2G158034
PZE-104031302	4	37762885	GRMZM2G112050
PZE-104031374	4	38022745	GRMZM2G069102
PZE-104031664	4	38292474	GRMZM2G162079
PZE-104031870	4	38595809	GRMZM2G121977
PZE-104032097	4	38939330	GRMZM2G064807
PZE-104032151	4	39139187	intergenic
PZE-104033489	4	41851034	intergenic
PZE-104033683	4	42147524	GRMZM2G377165
PZE-104033817	4	42261354	GRMZM2G304049
PZE-104033895	4	42366405	GRMZM2G081441
PZE-104034659	4	43591822	GRMZM2G052357
SYN8382	4	43653115	GRMZM2G085836
PZE-104035115	4	44581917	intergenic
PZE-104035252	4	44957920	GRMZM2G097395
PZE-104035551	4	45669809	intergenic
PZE-104035657	4	46042798	intergenic
PZE-104035686	4	46056372	intergenic
PZE-104035759	4	46327268	GRMZM2G123305
PZE-104035796	4	46423649	GRMZM2G091243
PZE-104035964	4	46936174	GRMZM2G100583
PZE-104036187	4	47591749	GRMZM2G145579
PZE-104036324	4	48156367	intergenic
PZE-104036903	4	50101530	intergenic
PZE-104036955	4	50159391	intergenic
PZE-104039411	4	50858273	intergenic
PZE-104039543	4	51297812	intergenic
PZE-104040106	4	52941976	GRMZM2G451604
PZE-104040263	4	53260938	intergenic
SYN14321	4	53445466	GRMZM2G049525
SYN5948	4	53961339	GRMZM2G423027
SYN14029	4	54100010	GRMZM2G070305
PZE-104040539	4	54423314	intergenic
PZE-104040567	4	54543285	GRMZM2G121776
PZE-104040780	4	55198916	intergenic
PZE-104041043	4	55862084	intergenic
PZE-104041409	4	56647113	intergenic
PZE-104041535	4	56860597	GRMZM2G171367
PZE-104041818	4	57374005	intergenic
PZE-104042136	4	58031648	intergenic
PZE-104042305	4	58956443	GRMZM2G068506
PZE-104042357	4	59188746	intergenic
PZE-104042439	4	59675693	intergenic
PZE-104042836	4	60811456	GRMZM2G030768
PZE-104043152	4	61721683	GRMZM2G011806
PZE-104043330	4	62310245	GRMZM2G175474
PZE-104043442	4	62384736	intergenic
SYN24217	4	62566899	GRMZM2G153722
PZE-104043636	4	62863214	intergenic
PZE-104043792	4	63275732	GRMZM2G108418
PZE-104044022	4	64114350	intergenic
PZE-104044786	4	66559353	intergenic
PZE-104045008	4	66935808	intergenic
SYN25530	4	67022707	GRMZM2G352132
PZE-104045413	4	67493572	GRMZM2G075851
PZE-104045414	4	67494861	GRMZM2G075851
PZE-104045505	4	67655338	GRMZM2G059618
PZE-104045559	4	67740234	GRMZM2G400129
PZE-104045752	4	68235181	intergenic
PZE-104046073	4	68794714	intergenic
PZE-104046399	4	69471262	intergenic
SYN2286	4	70634320	GRMZM2G104704
PZE-104047012	4	71152640	intergenic
PZE-104047229	4	71631800	GRMZM2G103721
PZE-104047276	4	71704923	intergenic
SYN1338	4	72852564	GRMZM2G147712
PZE-104048234	4	73608860	GRMZM2G153760
PZE-104048257	4	73747626	intergenic
PZE-104048303	4	73840497	intergenic
PZE-104048874	4	75230995	intergenic
PZE-104049163	4	75633216	intergenic
PZE-104049567	4	76385229	intergenic
PZE-104049727	4	77013339	GRMZM2G056350
PZE-104049798	4	77207732	intergenic
PZE-104049854	4	77361014	GRMZM2G103186
PZE-104050022	4	77483645	intergenic
PZE-104050148	4	77783918	intergenic
PZE-104050368	4	78306057	intergenic
PZE-104050391	4	78343158	intergenic
PZE-104050453	4	78613158	GRMZM2G114702
PZE-104050458	4	78615888	GRMZM2G114702
PZE-104050613	4	79069401	GRMZM5G851815
PZE-104050626	4	79104970	GRMZM5G851815
PZE-104050646	4	79157386	GRMZM2G702490
PZE-104050647	4	79157740	GRMZM2G702490
PZE-104050909	4	79841743	GRMZM2G067277
PZE-104050927	4	79917109	intergenic
PZE-104051714	4	81791333	GRMZM2G135770
PZE-104051877	4	82013799	GRMZM2G117811
SYN14171	4	82776553	GRMZM2G095552
PZE-104052175	4	82776620	GRMZM2G095552
PZE-104052257	4	82892638	GRMZM2G111117
PZA03203.2	4	82893043	GRMZM2G111117
PZE-104052411	4	83255285	intergenic
PZE-104052618	4	83572047	AC198937.4_FG005
PZE-104052760	4	83786327	intergenic
PZE-104053258	4	84875360	intergenic
PZE-104053550	4	85645312	intergenic
PZE-104053774	4	86166195	intergenic
SYN11159	4	86501714	GRMZM2G043075
PZE-104055374	4	91398508	intergenic
PZE-104055406	4	91425309	intergenic
PZE-104055473	4	91525913	intergenic
PZE-104055783	4	92451350	intergenic
PZE-104056726	4	96309068	intergenic
PZE-104056744	4	96311419	GRMZM2G168365
PZE-104111196	4	97848206	intergenic
PZE-104111457	4	99402352	intergenic
PZE-104112105	4	103146524	intergenic
PZE-104061064	4	120438894	intergenic
PZE-104061283	4	120852319	intergenic
PZE-104061295	4	120887236	GRMZM2G050186
PZE-104061495	4	121266313	intergenic
PZE-104062435	4	123332810	GRMZM2G156803
PZE-104062735	4	124171869	intergenic
PZE-104062792	4	124279221	intergenic
PZE-104063005	4	124642007	GRMZM2G150024
PZE-104063220	4	124954610	GRMZM2G106741
PZE-104063573	4	125495130	AC206332.3_FG005
PZE-104063884	4	125978857	intergenic
PZE-104064203	4	126641944	GRMZM2G159049
PZE-104064213	4	126643336	GRMZM2G159049
PZE-104064221	4	126645238	intergenic
PZE-104064423	4	127200382	GRMZM2G170868
PZE-104064762	4	127856157	GRMZM2G018416
PZE-104065034	4	128605204	intergenic
PZE-104065076	4	128813543	intergenic
PZE-104065081	4	128847733	GRMZM2G026043
PZE-104065092	4	128854915	GRMZM2G026043
PZE-104065136	4	128990699	GRMZM2G476652
PZE-104065158	4	128997439	GRMZM2G058441
PZE-104065385	4	129617356	GRMZM2G163396
PZE-104065486	4	129818418	GRMZM2G020409
PZE-104065637	4	130025546	intergenic
PZE-104065998	4	130570658	GRMZM2G104118
PZE-104066190	4	130904543	GRMZM2G157677
PZE-104066366	4	131354033	intergenic
PZE-104066884	4	132214044	intergenic
PZE-104067071	4	132883918	intergenic
PZE-104067263	4	133252441	GRMZM2G021607
PZE-104067357	4	133662368	intergenic
PZE-104067512	4	134013950	GRMZM2G019450
SYN9186	4	134014406	GRMZM2G019450
PZE-104068741	4	136671285	GRMZM2G131487
PZE-104068824	4	136960276	GRMZM2G034697
PZE-104070000	4	139986905	GRMZM2G346278
SYN4714	4	140009014	GRMZM2G346278
PZE-104070126	4	140641171	intergenic
PZE-104071087	4	141884519	GRMZM2G066618
PZE-104071127	4	141887625	intergenic
PZE-104071269	4	142206530	intergenic
PZE-104071527	4	142459785	intergenic
PZE-104072142	4	143376752	intergenic
PZE-104072386	4	143512347	GRMZM2G063917
PZE-104073430	4	144840683	GRMZM2G374302
PZE-104073719	4	145371186	GRMZM2G161545
PZE-104073980	4	145870422	GRMZM2G149272
PZE-104074849	4	147010034	GRMZM2G039445
PZE-104075033	4	147129177	intergenic
PZE-104075114	4	147652919	GRMZM2G134752
PZE-104075396	4	147941516	intergenic
PUT-163a-4730414-2139	4	148017780	GRMZM2G060357
PZE-104075457	4	148230353	intergenic
PZE-104075473	4	148365234	intergenic
PZE-104075486	4	148373042	intergenic
PZE-104075501	4	148399278	intergenic
PZE-104075509	4	148423921	intergenic
PZE-104075540	4	148599719	GRMZM2G101635
PZE-104075576	4	148792869	intergenic
PZE-104075807	4	149285391	GRMZM2G129569
PZE-104075867	4	149466816	intergenic
PZE-104076274	4	150257762	intergenic
PZE-104077257	4	151701676	intergenic
PZE-104077581	4	151817956	GRMZM2G043414
PZE-104077676	4	152071890	intergenic
PZE-104079076	4	153405747	GRMZM2G435684
SYN13976	4	153500453	GRMZM2G080842
PZE-104079202	4	153519088	GRMZM2G010488
SYN13970	4	153634758	GRMZM2G093316
SYN26775	4	153751629	GRMZM2G046348
PZE-104079748	4	154047619	GRMZM2G004131
PZE-104080388	4	154689801	intergenic
PZE-104080760	4	155224967	GRMZM2G081829
PZE-104082520	4	156714293	intergenic
PZE-104082879	4	156994628	GRMZM2G081310
SYN9091	4	156998152	GRMZM2G081310
PZE-104084296	4	158138003	GRMZM2G054522
PUT-163a-31558543-1963	4	158494800	GRMZM2G121210
PZE-104084757	4	158707344	intergenic
SYN4601	4	160112265	GRMZM5G818760
PZE-104086265	4	160348878	intergenic
PZE-104086655	4	161052575	GRMZM2G156320
PZE-104087575	4	162274823	GRMZM2G065044
PZE-104087736	4	162561308	AC195796.3_FG001
PZE-104087964	4	162905149	GRMZM2G453424
PZE-104088242	4	163271469	GRMZM2G014994
PZE-104088618	4	163652260	intergenic
PZE-104088728	4	163780051	GRMZM2G012814
PZE-104090796	4	166876428	GRMZM2G171060
PZE-104092771	4	168832447	GRMZM2G041799
PZE-104093133	4	169485191	GRMZM2G025867
PZE-104093153	4	169511859	GRMZM2G025671
SYN11091	4	169554868	GRMZM2G123887
SYN2256	4	169964527	GRMZM2G081965
PZE-104093739	4	170515061	intergenic
PZE-104093898	4	170792711	GRMZM2G075368
PZE-104094288	4	171126206	GRMZM2G420571
SYN606	4	171126586	GRMZM2G420571
PZE-104095850	4	172193871	GRMZM2G140901
PZE-104096416	4	172833206	GRMZM2G162052
PZE-104096748	4	173295475	GRMZM2G178990
PZE-104097453	4	173827035	GRMZM2G111521
PZE-104099048	4	175379156	GRMZM2G039106
PZE-104099080	4	175440362	intergenic
PZE-104099276	4	175748832	GRMZM2G181362
PZE-104099380	4	175971942	GRMZM2G472023
ZM005465-1585	4	176501561	GRMZM2G091189
PZE-104099837	4	176858105	GRMZM2G149281
SYN2318	4	177150624	GRMZM2G115013
PZE-104101292	4	177654029	intergenic
PZE-104101522	4	178137657	GRMZM5G845891
PZE-104102206	4	178597407	GRMZM2G471594
PZE-104102768	4	178889523	GRMZM2G370777
PZE-104102916	4	179610471	GRMZM2G075074
SYN2119	4	179628433	intergenic
PZE-104103557	4	179796712	intergenic
PZE-104103734	4	179996326	intergenic
PZE-104103747	4	180053538	intergenic
PZA02194.1	4	181223123	GRMZM2G021912
PZE-104105055	4	181401563	intergenic
PZE-104105165	4	181429757	GRMZM2G025171
SYN5704	4	181726408	GRMZM2G161566
PZE-104106033	4	182060293	GRMZM2G025806
PZE-104106199	4	182298138	intergenic
PZE-104106375	4	182641489	intergenic
PZE-104106433	4	182732777	GRMZM2G361659
PZE-104106790	4	183134905	intergenic
PZE-104106835	4	183211312	GRMZM2G091632
SYN7340	4	183398199	intergenic
PZE-104107930	4	184676432	GRMZM2G461648
PZE-104108132	4	184854383	GRMZM2G060732
PZE-104108744	4	185442475	GRMZM2G006762
PZE-104109431	4	185726464	GRMZM2G174782
PZE-104109689	4	185868832	GRMZM2G071288
SYN32516	4	186670785	GRMZM2G095326
SYN38780	4	186946412	GRMZM2G357620
PZE-104112784	4	188069441	intergenic
PZE-104113905	4	189196687	GRMZM2G401874
PZE-104114286	4	189811718	intergenic
SYN14368	4	190878389	GRMZM2G091560
PZE-104115259	4	190969569	GRMZM2G134313
PZE-104115567	4	191296191	intergenic
PZE-104116111	4	191955328	GRMZM2G117614
PZE-104117395	4	193609494	GRMZM5G866082
PZE-104117453	4	193738234	AC215244.3_FG002
PZE-104117455	4	193738347	AC215244.3_FG002
PZE-104117479	4	193759094	AC215244.3_FG002
PZE-104117697	4	194118868	intergenic
PZE-104118015	4	194840801	GRMZM2G451792
PZE-104118032	4	194845932	GRMZM2G451792
PZE-104118062	4	194883078	intergenic
PZE-104118065	4	194887440	intergenic
PZE-104118066	4	194889347	intergenic
PZE-104118502	4	195203526	GRMZM2G116675
PZE-104118623	4	195356433	GRMZM2G125768
SYN21287	4	195545334	intergenic
PZE-104118950	4	195786566	GRMZM2G163726
PZE-104119909	4	196930705	GRMZM2G140600
PZA03205.1	4	197072849	GRMZM2G017268
PZE-104120560	4	197710757	intergenic
PZE-104122094	4	199074507	intergenic
SYN35471	4	199278965	GRMZM2G460544
PZE-104122415	4	199547130	intergenic
PZE-104122684	4	199937530	GRMZM2G098527
PZE-104123291	4	200333301	intergenic
PZE-104123484	4	200540299	intergenic
PZE-104123569	4	200703228	intergenic
PZE-104123974	4	201236558	GRMZM2G551402
PZE-104124173	4	201547078	GRMZM2G381744
SYN28069	4	202075058	GRMZM2G095873
PZE-104124953	4	202279305	GRMZM2G100423
PZE-104125536	4	203098232	intergenic
PZE-104125600	4	203182001	intergenic
PZE-104125737	4	203461060	GRMZM2G308064
PZE-104126211	4	204208849	intergenic
PZE-104126415	4	204371641	intergenic
PZE-104126470	4	204416923	intergenic
PZE-104126595	4	204697230	intergenic
PZE-104126891	4	205308359	AC205735.3_FG006
PZE-104126943	4	205413374	intergenic
PZE-104127153	4	205978188	intergenic
PZE-104127244	4	206080432	GRMZM2G046024
PZE-104127476	4	206363703	intergenic
PZE-104127834	4	207083183	GRMZM2G000195
PZE-104128080	4	207563546	intergenic
PZE-104128153	4	207856784	GRMZM2G139760
PZE-104128326	4	208099922	intergenic
PZE-104128385	4	208247098	GRMZM2G060800
PZE-104128458	4	208413654	intergenic
PZE-104128483	4	208486098	AC196278.2_FG003
PZE-104128498	4	208593389	GRMZM2G016558
PZE-104129196	4	209807721	GRMZM2G106363
PZE-104129635	4	210243373	intergenic
PZE-104129724	4	210389724	GRMZM2G040559
PZE-104130244	4	211084906	intergenic
PZE-104130351	4	211157927	intergenic
PZA03271.1	4	211197476	GRMZM2G108959
PZE-104130780	4	212042949	GRMZM2G702806
PZE-104131042	4	212323582	GRMZM2G458728
PZE-104131173	4	212727348	intergenic
PZA02479.1	4	212747880	GRMZM2G026442
SYN25713	4	213037838	GRMZM2G116376
PZE-104131314	4	213210767	intergenic
PZE-104131650	4	213777588	intergenic
PZE-104132015	4	214526664	GRMZM2G000576
PZE-104132036	4	214538934	GRMZM2G000576
PZE-104132140	4	214908967	GRMZM2G590333
PZE-104132368	4	215385635	intergenic
PZE-104132611	4	215996565	intergenic
PZE-104132723	4	216243268	intergenic
PZE-104132752	4	216244056	intergenic
PZE-104133266	4	216812264	intergenic
PZE-104133764	4	217595025	intergenic
PZE-104134644	4	218940880	intergenic
PZE-104135262	4	219995130	intergenic
PZE-104135315	4	220090477	GRMZM5G824336
SYN8094	4	220655064	GRMZM2G125342
PZE-104135468	4	220655484	GRMZM2G125342
PZE-104135561	4	220906860	GRMZM2G142379
PZE-104135812	4	221300914	GRMZM2G053722
PZE-104135876	4	221465424	intergenic
PZE-104136077	4	221714957	intergenic
PZE-104136224	4	221899775	intergenic
PZE-104136505	4	222688219	GRMZM2G165179
SYN25951	4	222798036	GRMZM2G123790
PZE-104136599	4	222809247	intergenic
PZE-104136748	4	222954253	intergenic
SYN37141	4	223107439	GRMZM2G003663
PZE-104137221	4	223826248	GRMZM2G175805
PZA-000399010	4	224036845	GRMZM2G053934
SYN18860	4	225727858	GRMZM2G322593
SYN18852	4	225732497	GRMZM2G322593
PZE-104139705	4	227621930	intergenic
PZE-104140817	4	229178138	GRMZM2G085718
SYN27577	4	229180300	GRMZM2G085718
PZA00521.3	4	229180768	GRMZM2G085718
PZE-104140826	4	229181144	GRMZM2G085718
PZE-104140854	4	229256149	intergenic
SYN27455	4	229410313	GRMZM2G162992
PZE-104141306	4	229738659	intergenic
SYN29112	4	231412099	GRMZM2G003377
PZE-104142878	4	231421620	intergenic
PUT-163a-60354034-2731	4	231481030	GRMZM2G107362
PZE-104143133	4	231731120	GRMZM2G078832
PZE-104143137	4	231732071	GRMZM2G078832
PZE-104144719	4	233541810	GRMZM2G417658
PZE-104145006	4	233811032	GRMZM2G063909
PZE-104146082	4	234427137	GRMZM2G146034
PUT-163a-149095258-897	4	235447529	GRMZM2G421857
PZE-104148799	4	235736173	GRMZM2G010152
PZE-104148979	4	236083001	intergenic
SYN24017	4	236214229	GRMZM2G087226
PZE-104150421	4	236879938	GRMZM2G419891
PZE-104151042	4	237034276	GRMZM2G012143
SYN7941	4	237442689	GRMZM2G058004
PZE-104152506	4	237610924	GRMZM2G155384
PZE-104153769	4	238298929	GRMZM2G061023
SYN7819	4	238362957	GRMZM2G121269
PZE-104154015	4	238374755	GRMZM2G174669
SYN7818	4	238429636	GRMZM2G174568
PZE-104154610	4	238932203	intergenic
PZE-104157101	4	240116608	GRMZM2G079143
PZE-104157368	4	240245730	intergenic
SYN16139	4	240463135	GRMZM2G163227
PZE-105000171	5	536169	intergenic
SYN5718	5	752316	GRMZM2G022258
SYN12357	5	860310	GRMZM2G072894
SYN12354	5	864121	GRMZM2G072894
SYN20117	5	1249796	GRMZM2G399750
SYN21612	5	1534880	GRMZM2G148962
SYN33737	5	2251004	GRMZM2G143998
SYN22665	5	3065126	GRMZM2G096165
SYN22658	5	3067643	GRMZM2G057329
PZE-105006095	5	3095946	GRMZM2G043453
SYN22663	5	3102163	GRMZM2G043453
PZE-105006205	5	3142558	GRMZM2G038075
PZA01570.1	5	3538875	GRMZM2G024657
SYN524	5	4253688	GRMZM2G007063
SYN5363	5	4767249	GRMZM2G029101
PZE-105012420	5	5436026	intergenic
SYN25466	5	5579366	intergenic
SYN1050	5	5902928	GRMZM2G033198
PZE-105014611	5	6372146	intergenic
SYN29224	5	7526936	GRMZM2G131998
PZA02029.19	5	7996427	GRMZM2G023858
PZE-105018841	5	8496429	GRMZM5G840435
PZE-105019544	5	9329199	GRMZM2G122863
SYN37537	5	9376974	GRMZM2G164470
PZE-105024195	5	11949754	GRMZM2G457881
PZE-105024349	5	12037987	GRMZM2G130927
PZE-105024985	5	12533783	GRMZM2G026171
PZE-105026200	5	13390979	GRMZM2G470671
PZA00985.1	5	14060419	GRMZM2G166082
SYN11235	5	14596408	GRMZM2G176688
PZE-105032165	5	17380699	GRMZM2G078178
PZE-105032498	5	17899738	intergenic
SYN1601	5	18769095	GRMZM2G087326
SYN12483	5	20492699	GRMZM2G080231
SYN20306	5	20803111	GRMZM2G090642
SYN30418	5	20969656	GRMZM2G041048
SYN14218	5	21415995	intergenic
SYN31840	5	22757619	intergenic
SYN27691	5	23018639	GRMZM2G030169
SYN2222	5	23267156	GRMZM2G026892
PZE-105038994	5	23874889	GRMZM2G086237
PZE-105039536	5	24543218	GRMZM2G392823
PZE-105039798	5	24966639	GRMZM2G073017
PZE-105040002	5	25400551	GRMZM2G142266
PZE-105040185	5	25511592	GRMZM2G305446
PZE-105040767	5	26564832	intergenic
PZE-105040897	5	26894474	intergenic
SYN17124	5	27130966	GRMZM2G341036
PZE-105041298	5	27534597	intergenic
PZE-105041346	5	27643340	GRMZM5G864239
SYN38535	5	28201445	GRMZM2G068566
PZE-105042410	5	29324719	GRMZM2G158277
PZE-105042539	5	29708107	GRMZM2G019006
PZE-105042690	5	29917308	GRMZM2G386952
PZE-105042735	5	29991303	GRMZM2G167505
PZE-105042765	5	30083232	intergenic
PZE-105043361	5	30761710	GRMZM2G027107
PZE-105043494	5	30838566	GRMZM2G330684
PZE-105043520	5	30995260	GRMZM2G111477
SYN1681	5	31132857	GRMZM2G110201
PZE-105043990	5	31444326	intergenic
PZE-105044182	5	31674348	GRMZM2G146446
PZE-105044284	5	31835325	intergenic
PZE-105044555	5	32002482	GRMZM2G134862
PZE-105044821	5	32359583	GRMZM2G381453
PZE-105044894	5	32462081	GRMZM2G139024
SYN11795	5	32877849	GRMZM2G133895
PZE-105045328	5	33054322	GRMZM2G126988
PZE-105045591	5	33495844	GRMZM2G168240
PZE-105045828	5	33824283	GRMZM2G046021
PZE-105045950	5	33974426	intergenic
PZE-105046069	5	34098396	GRMZM2G168506
PZE-105046105	5	34309649	intergenic
PUT-163a-76291488-3952	5	34609754	GRMZM2G120579
PZE-105046397	5	34965426	GRMZM5G879737
PZE-105046830	5	35777300	intergenic
PZE-105046942	5	36003787	intergenic
PZE-105046961	5	36062348	GRMZM2G040182
PZE-105047718	5	37255465	intergenic
PZE-105047805	5	37376573	GRMZM2G096228
PZE-105047885	5	37625836	GRMZM2G083453
SYN8628	5	37720633	GRMZM2G152853
PZE-105047974	5	37842784	GRMZM2G122805
PZE-105048128	5	38202878	intergenic
PZE-105048245	5	38484380	intergenic
PZE-105048769	5	39454408	intergenic
PZE-105049283	5	40563942	GRMZM2G150893
SYN2061	5	44407289	GRMZM2G128737
PZE-105051607	5	45966789	intergenic
PZE-105051677	5	46119247	GRMZM2G104484
PZE-105051985	5	46769520	intergenic
PZE-105051986	5	46769625	intergenic
PZE-105053100	5	48630116	intergenic
PZE-105053122	5	48678478	GRMZM2G060029
PZE-105053157	5	48680198	GRMZM2G060029
PZE-105053870	5	49899184	GRMZM2G177828
PZE-105054212	5	50552508	GRMZM2G064330
SYN2296	5	50552665	GRMZM2G064330
PZE-105055354	5	53173773	intergenic
PZE-105056116	5	53978258	intergenic
PZE-105056823	5	54919956	intergenic
PUT-163a-16920212-1045	5	56777557	GRMZM2G116034
PUT-163a-16920212-1046	5	56777741	GRMZM2G116034
SYN1421	5	58530207	GRMZM2G397247
ZM013514-0174	5	59720311	AC209898.2_FG004
SYN6475	5	59995961	GRMZM2G116190
PZE-105061606	5	60539080	intergenic
PZA02676.2	5	60774480	GRMZM2G116434
PZE-105061723	5	60782157	intergenic
PZE-105061842	5	60927378	GRMZM2G361993
PZE-105062945	5	62201212	GRMZM2G152111
SYN26864	5	64106245	intergenic
SYN26869	5	64116507	GRMZM2G145088
PZB00232.1	5	64118796	GRMZM2G145041
SYN26623	5	65223971	GRMZM2G132060
SYN32244	5	65418915	GRMZM2G112805
ZM013904-0312	5	65458684	GRMZM2G165351
SYN38043	5	68401263	GRMZM2G074956
SYN38029	5	68427392	GRMZM2G074805
PZE-105067019	5	69304781	intergenic
PZE-105067537	5	70084376	GRMZM2G156824
PZE-105069467	5	73122891	intergenic
PZE-105069970	5	74339988	GRMZM5G899308
PZE-105070577	5	74652001	intergenic
PZE-105070840	5	74911446	intergenic
PZE-105073969	5	80801975	intergenic
PZE-105073970	5	80802797	intergenic
PZE-105074181	5	80972008	GRMZM2G165945
PZE-105074387	5	81454989	intergenic
PZE-105074655	5	82086780	GRMZM2G024882
PZE-105075220	5	82954843	GRMZM2G158520
PZE-105075207	5	82955415	intergenic
PZE-105076094	5	84103739	GRMZM2G074634
PZE-105077073	5	86032935	intergenic
PZE-105077111	5	86144486	GRMZM2G082683
PZE-105077135	5	86221850	intergenic
PZE-105077385	5	86862759	GRMZM2G447989
SYN38020	5	87413819	GRMZM2G138516
PZE-105078059	5	88046716	intergenic
PZE-105078090	5	88188922	GRMZM5G893864
PZE-105078089	5	88189047	GRMZM5G893864
PZE-105079533	5	90843221	intergenic
PZE-105079919	5	91813429	GRMZM2G360455
PZA03284.3	5	92369229	GRMZM2G551565
PZE-105080632	5	93238148	GRMZM2G060485
PZE-105081098	5	94067396	intergenic
PZE-105082022	5	96531245	GRMZM2G148052
PZE-105082252	5	97197585	intergenic
PZE-105082311	5	97383405	intergenic
PZA-000881001	5	98651459	GRMZM2G145500
PZE-105084254	5	101736934	intergenic
PZE-105084712	5	103398968	intergenic
PZE-105088594	5	119482522	intergenic
PZE-105090152	5	126027267	intergenic
PZE-105091442	5	129223404	GRMZM2G008593
PZE-105091972	5	130823409	GRMZM2G166330
PZE-105092539	5	132315070	GRMZM2G055705
PZE-105093385	5	135189300	GRMZM2G418206
PZE-105093414	5	135233554	intergenic
PZE-105093430	5	135278708	GRMZM2G073836
PZE-105093464	5	135302345	GRMZM2G073826
PZE-105093615	5	135642208	GRMZM2G069596
SYN32229	5	135840044	GRMZM2G053925
PZE-105093691	5	135880897	GRMZM2G054023
PZE-105094260	5	137854009	AC192451.3_FG001
PZE-105095118	5	139763001	GRMZM2G092154
PZE-105096701	5	142423964	GRMZM2G055754
PZE-105098019	5	144574260	intergenic
PZE-105098158	5	144809937	GRMZM2G069542
PZE-105098349	5	145215521	GRMZM2G035506
PZE-105099416	5	147480032	intergenic
PZE-105100244	5	150074309	intergenic
PZE-105100269	5	150089295	GRMZM2G019971
PZE-105101338	5	151989775	GRMZM5G873594
PZE-105101729	5	152749874	GRMZM2G155220
PZE-105101867	5	152849905	intergenic
PZE-105101893	5	152878762	intergenic
PZE-105101905	5	152919972	GRMZM2G021110
PZE-105102176	5	153894265	intergenic
PZE-105102182	5	153945654	GRMZM2G119623
PZE-105102393	5	154318857	intergenic
PZE-105102442	5	154482401	intergenic
PZE-105102499	5	154808874	GRMZM2G066614
PZE-105102631	5	155032566	GRMZM2G028366
SYN13761	5	155419978	intergenic
PUT-163a-30705690-1902	5	155822745	GRMZM2G073630
PZE-105103729	5	157114237	GRMZM2G011160
SYN38374	5	157496959	GRMZM2G154789
PZE-105103973	5	157514706	intergenic
PZE-105104307	5	158606371	GRMZM2G137528
PZE-105104698	5	159109882	GRMZM2G416751
PZE-105105086	5	159538551	GRMZM2G115257
PZE-105105740	5	160711196	GRMZM2G366698
PZE-105107181	5	163742027	intergenic
PZE-105107675	5	164352248	GRMZM2G011631
PZE-105109096	5	166332322	GRMZM2G494514
PZE-105109134	5	166411388	intergenic
PZE-105110168	5	167276024	intergenic
SYN35495	5	167431961	GRMZM2G099334
SYN32107	5	168253408	GRMZM2G059671
PZE-105111323	5	168260189	GRMZM2G059671
PZE-105111462	5	168450026	GRMZM2G045188
SYN34468	5	168890197	GRMZM2G115491
PZE-105113962	5	170823799	GRMZM2G048800
PZE-105113974	5	170824561	GRMZM2G048800
PZE-105113978	5	170824643	intergenic
PZE-105114709	5	171362823	GRMZM2G438622
PZE-105115759	5	172742954	GRMZM2G540772
PZA00987.1	5	172937146	GRMZM2G093716
PZE-105116229	5	173165284	GRMZM2G149865
SYN11021	5	174292707	GRMZM2G113325
SYN11039	5	174317955	GRMZM2G113453
SYN7361	5	176115887	GRMZM2G040511
SYN7363	5	176120273	GRMZM2G040511
SYN7372	5	176124133	GRMZM2G040511
SYN7364	5	176215669	GRMZM2G115420
PZE-105119998	5	176590820	GRMZM2G156734
SYN31361	5	178238731	GRMZM2G433002
PZE-105121619	5	178351958	GRMZM2G443180
SYN38466	5	179148613	GRMZM2G172900
PZA01304.1	5	179195391	GRMZM2G089517
PZE-105122055	5	179197383	GRMZM2G089517
PZE-105122012	5	179270149	intergenic
SYN1153	5	179855626	GRMZM2G057184
PZE-105123635	5	180410228	intergenic
PZE-105123692	5	180438569	GRMZM2G029922
PZE-105123697	5	180440398	GRMZM2G029922
SYN5396	5	180737118	GRMZM2G179308
SYN20663	5	181889176	GRMZM2G024550
PZE-105125004	5	182124296	GRMZM2G137409
PZE-105125373	5	182540145	GRMZM2G028096
PZE-105127617	5	184493114	GRMZM5G881044
PZA02629.16	5	184494302	GRMZM2G392798
PZE-105127960	5	185448519	GRMZM2G153227
PZE-105128217	5	185570018	GRMZM2G094563
PZE-105128434	5	185645899	GRMZM2G028830
PZE-105128581	5	185657478	GRMZM2G028736
PZE-105128589	5	185666322	intergenic
PZE-105129248	5	186507410	GRMZM2G096753
PZA02919.1	5	186726432	GRMZM2G029048
PZE-105130181	5	186942908	GRMZM2G080537
SYN16488	5	188463119	GRMZM2G178517
PZE-105132778	5	189199760	GRMZM2G529859
PZE-105132845	5	189297601	intergenic
PZE-105133858	5	190198831	GRMZM2G004847
SYN14522	5	190482173	GRMZM2G117238
PZE-105134476	5	190606643	GRMZM2G135291
PZE-105136417	5	191770094	GRMZM2G118731
PZE-105137112	5	192161103	GRMZM2G327266
PZE-105137926	5	192864891	GRMZM2G024245
PZE-105138182	5	193310292	AC209208.3_FG001
PZE-105138426	5	193558217	GRMZM2G055435
SYN29254	5	194109325	GRMZM2G002627
SYN32728	5	194707930	GRMZM2G144097
SYN32729	5	194710184	GRMZM2G144097
PZE-105141007	5	195664709	intergenic
PZE-105141173	5	195687817	intergenic
PZE-105141465	5	196106672	GRMZM2G072911
PZE-105142633	5	196801925	intergenic
PZE-105142709	5	196987610	intergenic
PZE-105143481	5	197788438	intergenic
PZE-105143752	5	197849696	intergenic
PZE-105144035	5	197977371	GRMZM5G891295
PZE-105145239	5	198878652	intergenic
PZE-105147325	5	200113947	GRMZM2G108996
PZE-105147361	5	200115761	intergenic
PZE-105147561	5	200291823	GRMZM2G034876
PZE-105147766	5	200370065	GRMZM2G035213
PZE-105147471	5	200435300	GRMZM2G325019
PZE-105149244	5	201068390	intergenic
PZE-105150110	5	201630903	GRMZM2G127846
PZE-105150391	5	201872128	AC216731.3_FG002
SYN35171	5	202095812	GRMZM2G481605
SYN29328	5	202813488	GRMZM2G180930
SYN29330	5	202823534	GRMZM2G180922
PZE-105152401	5	203398234	GRMZM2G399921
PZE-105152305	5	203405146	GRMZM2G399901
SYN14995	5	203820889	GRMZM2G109039
SYN21719	5	204008438	GRMZM2G018126
PZE-105154006	5	204384160	intergenic
PZE-105154164	5	204549411	GRMZM2G020799
PUT-163a-91056577-4755	5	204628597	GRMZM2G042027
SYN7969	5	204822582	GRMZM2G375116
PZE-105156153	5	205375554	intergenic
PZE-105156713	5	205552836	GRMZM2G151223
PZE-105157980	5	206034309	GRMZM2G031991
PZE-105158980	5	206617605	intergenic
PZE-105160752	5	207511788	intergenic
ZM004201-0285	5	207722006	GRMZM2G070045
PZE-105161216	5	207893084	GRMZM2G320786
PZE-105162324	5	208165878	intergenic
PZE-105163425	5	208263077	intergenic
PZE-105163488	5	208305427	GRMZM2G071180
PZE-105163590	5	208431333	intergenic
PZE-105165053	5	208935009	GRMZM2G161146
PZE-105165862	5	209681128	GRMZM2G101271
PZE-105166634	5	210022600	intergenic
PZE-105166637	5	210022668	intergenic
PZE-105167452	5	210517682	GRMZM2G368206
SYN9389	5	211173150	intergenic
ZM013489-0395	5	212097827	GRMZM2G039683
PZE-105171774	5	212171641	GRMZM2G124377
SYN22387	5	212244335	GRMZM2G098058
SYN36222	5	212376858	GRMZM2G110185
SYN35254	5	212755839	GRMZM2G128214
SYN2910	5	213297503	GRMZM2G318635
SYN14676	5	213945463	GRMZM2G469111
SYN14680	5	214059839	GRMZM2G170434
SYN33425	5	214376946	GRMZM2G096815
PZE-105177818	5	214412948	GRMZM2G030465
SYN31311	5	215055578	GRMZM2G058289
PZE-105179864	5	215342366	GRMZM2G079013
SYN22421	5	215345856	GRMZM2G079013
PZE-105180266	5	215503271	GRMZM2G379002
SYN33342	5	215505332	GRMZM2G379002
PZE-105182386	5	217050801	GRMZM2G124563
PZE-105182641	5	217608498	GRMZM2G073609
PZE-105182647	5	217612664	GRMZM2G077531
PZE-105182657	5	217627514	GRMZM2G077531
PZE-106000325	6	702334	intergenic
PZE-106000372	6	770250	GRMZM2G031958
PZE-106000911	6	1711874	GRMZM2G003638
PZE-106001206	6	2242075	GRMZM2G118378
PZA00606.3	6	2395840	GRMZM5G871143
PUT-163a-94473612-4863	6	6268078	GRMZM2G134134
PZE-106005121	6	6527815	GRMZM2G319307
SYN11458	6	9494055	GRMZM2G301884
PZE-106020499	6	16167793	GRMZM2G056038
PZE-106020716	6	16802079	intergenic
PZE-106007309	6	21184140	GRMZM2G060856
PZE-106007551	6	21943197	GRMZM2G005622
PZE-106007874	6	22911180	GRMZM2G143765
SYN21966	6	22916719	GRMZM2G443612
PZE-106008147	6	23525874	GRMZM2G081928
SYN2862	6	23724786	GRMZM2G057186
PZE-106008406	6	24282498	intergenic
PZE-106008904	6	25545479	GRMZM2G410757
PZE-106008914	6	25581860	intergenic
PZE-106009018	6	25742463	intergenic
PZE-106009020	6	25742569	intergenic
PZE-106009283	6	26668014	intergenic
SYN36832	6	28225073	GRMZM2G053397
PZE-106011053	6	29800854	intergenic
PZE-106011504	6	30523505	intergenic
PZE-106012790	6	32467067	GRMZM2G101625
PZE-106012837	6	32842201	intergenic
PZE-106013540	6	34603600	GRMZM2G334574
PUT-163a-18163247-1246	6	35091263	GRMZM2G045971
PZE-106015862	6	37901146	GRMZM2G069162
PZE-106016519	6	39079563	GRMZM2G012964
SYN30854	6	39664115	GRMZM2G312970
PZE-106016936	6	39889813	intergenic
PZE-106016962	6	39892230	GRMZM2G174883
PZE-106017226	6	40611777	GRMZM2G454424
PZE-106017695	6	41892418	intergenic
PZE-106017960	6	42599956	GRMZM2G028758
PZE-106018222	6	43482169	intergenic
PZE-106018356	6	43974498	GRMZM2G043995
PZE-106018359	6	43975532	GRMZM2G043995
PZA00462.2	6	44008563	GRMZM2G022820
PUT-163a-74244759-3691	6	44009333	GRMZM2G022820
PZE-106018476	6	44338761	intergenic
PZE-106018579	6	44598240	GRMZM2G156890
PZE-106018933	6	45628482	intergenic
PZE-106018957	6	45710133	GRMZM2G458548
PZE-106019066	6	45925588	intergenic
PZE-106019045	6	45927781	intergenic
PZE-106022186	6	52887498	GRMZM5G889152
SYN26885	6	55601619	GRMZM2G164916
PZA03120.3	6	57538539	GRMZM2G102790
PZE-106025052	6	59880325	intergenic
PZE-106025164	6	60149277	intergenic
PZE-106025166	6	60149543	intergenic
PZE-106025263	6	60193725	GRMZM2G098594
SYN22001	6	60973831	GRMZM2G456023
PZE-106025525	6	60979613	GRMZM5G808811
PZE-106028114	6	66897824	GRMZM2G124061
PZE-106029942	6	70802055	intergenic
PZE-106030130	6	70972718	intergenic
PZE-106030562	6	71921246	intergenic
PZE-106031200	6	72871610	intergenic
PZE-106031257	6	72994260	intergenic
PZE-106031939	6	74601427	GRMZM2G002100
PZE-106032478	6	75399241	intergenic
PZE-106032930	6	76236749	intergenic
PZE-106032980	6	76416681	intergenic
PZE-106033097	6	76682386	intergenic
PZE-106033596	6	78554130	intergenic
SYN11612	6	78820537	GRMZM2G342243
PZE-106033910	6	79257235	intergenic
PZE-106033950	6	79459377	GRMZM2G157820
PZE-106033960	6	79469637	intergenic
PZE-106033961	6	79469769	intergenic
PZE-106033965	6	79469926	intergenic
PZE-106034024	6	79551128	intergenic
PZE-106034370	6	80636379	GRMZM2G017421
PZE-106034372	6	80637333	GRMZM2G017421
PZE-106034393	6	80643656	intergenic
PZE-106035034	6	81971017	GRMZM2G020912
PZE-106035361	6	82618202	intergenic
PZA03069.4	6	82967363	GRMZM2G126361
PZA03069.8	6	82967445	GRMZM2G126361
PZE-106036132	6	83778276	GRMZM2G141931
PZE-106036880	6	84675424	GRMZM2G088930
PZE-106037198	6	85202405	intergenic
PZE-106037747	6	85888021	GRMZM2G134759
PZE-106038001	6	86257528	GRMZM5G832166
PZE-106038186	6	86335656	GRMZM2G083022
PZE-106038162	6	86337361	intergenic
PZE-106038518	6	86566972	intergenic
PZE-106038725	6	86755707	GRMZM2G140917
SYN35532	6	87411106	GRMZM2G416386
PZE-106039805	6	88593813	GRMZM2G113244
PZE-106039882	6	88671354	intergenic
PZE-106041140	6	89686818	GRMZM2G044398
PZE-106041751	6	91150330	GRMZM2G362726
PZE-106041753	6	91151309	GRMZM2G362726
PZE-106041850	6	91301581	intergenic
PZE-106042346	6	91851679	intergenic
SYN11803	6	92613037	GRMZM2G164835
PZE-106043310	6	93212433	GRMZM2G047969
SYN2958	6	93328165	GRMZM2G143767
PZE-106045624	6	94844621	intergenic
PZE-106048944	6	97914067	GRMZM2G127154
SYN3641	6	99767943	GRMZM2G112337
PZE-106049962	6	99771109	intergenic
PZE-106049961	6	99771219	intergenic
PZE-106050053	6	99885193	GRMZM2G092895
PZE-106050102	6	99951067	GRMZM2G071659
PZE-106050123	6	99952156	GRMZM2G071659
PZE-106051230	6	102084337	intergenic
PZE-106052536	6	103140008	GRMZM2G079200
PZE-106052709	6	103221834	intergenic
SYN4597	6	103857861	GRMZM2G335618
PZE-106053643	6	104106198	GRMZM2G181151
SYN27069	6	104211157	GRMZM2G178432
SYN12088	6	104505418	GRMZM2G159744
PZE-106055082	6	105500541	GRMZM2G369803
PZE-106055781	6	106069077	GRMZM2G148460
PZE-106056051	6	106343142	GRMZM2G129431
PZE-106058198	6	107095754	GRMZM2G168249
PZE-106058286	6	107178735	GRMZM2G126055
PZE-106058910	6	107809678	intergenic
PZE-106059005	6	107885930	GRMZM2G392700
PZE-106059328	6	108203832	GRMZM5G809695
PZE-106057733	6	111665043	intergenic
PZE-106057740	6	111665783	GRMZM2G137593
PZE-106061440	6	112215613	GRMZM2G334225
PZE-106061456	6	112248590	intergenic
PZE-106061713	6	112514282	GRMZM2G047860
PZE-106062474	6	113268603	intergenic
PZA00182.4	6	113558165	GRMZM2G701082
PZE-106062631	6	113591167	GRMZM5G826194
PZE-106062788	6	113875193	GRMZM2G165969
PZE-106062790	6	113881489	GRMZM2G165969
PZE-106062990	6	114178400	GRMZM2G010960
PZE-106062991	6	114178476	GRMZM2G010960
PZE-106063007	6	114181162	GRMZM2G010960
PZE-106063009	6	114185516	GRMZM2G010960
SYN29805	6	114738979	GRMZM2G053767
PZE-106063378	6	114925888	GRMZM2G405133
SYN35141	6	115294816	GRMZM2G157462
PZE-106064201	6	115754148	intergenic
SYN7240	6	115901011	GRMZM2G349665
PZE-106064537	6	116330505	GRMZM2G020943
PZE-106064561	6	116334089	GRMZM2G020943
PZE-106064587	6	116343446	intergenic
PZE-106064885	6	116895858	intergenic
PZE-106065229	6	117528844	intergenic
PZE-106065305	6	117586086	intergenic
SYN23913	6	117797720	GRMZM2G132373
SYN23915	6	117798996	GRMZM2G132373
SYN23917	6	117799272	GRMZM2G132373
PZE-106066077	6	118150479	GRMZM2G059634
PZE-106067678	6	120640847	GRMZM2G107116
PZE-106068277	6	121214384	intergenic
PZE-106068309	6	121237996	intergenic
PZE-106068886	6	122248366	GRMZM2G028731
SYN23360	6	122404594	intergenic
PZE-106069732	6	123387220	GRMZM2G127115
SYN38352	6	123606365	GRMZM2G066612
PZE-106070038	6	124023338	GRMZM2G126484
SYN7543	6	124532624	GRMZM2G021846
PZE-106070387	6	124544334	GRMZM2G021846
PZE-106070392	6	124545703	GRMZM2G021846
PZE-106070677	6	124967343	GRMZM2G030235
PZE-106070979	6	125452957	intergenic
PZE-106071255	6	125881396	GRMZM2G078798
PZE-106071725	6	127446366	AC194965.4_FG004
PZE-106072032	6	127688760	GRMZM2G167387
PZE-106072609	6	128207560	GRMZM2G092258
PUT-163a-149111766-970	6	129361537	GRMZM5G886688
PUT-163a-149111766-972	6	129361625	GRMZM5G886688
PZE-106074750	6	129971613	intergenic
PZE-106075075	6	130133933	GRMZM5G886257
PZE-106076215	6	131760522	GRMZM2G441565
PZE-106076346	6	131981702	intergenic
PZE-106076357	6	131990301	intergenic
PZE-106077036	6	132431129	intergenic
PZE-106077056	6	132456719	intergenic
PZE-106077683	6	132936718	intergenic
PZE-106077743	6	132955099	GRMZM2G155332
PZE-106078419	6	133836167	GRMZM2G124915
PZE-106078719	6	134460941	GRMZM2G055678
PZE-106078723	6	134461413	GRMZM2G055678
PZE-106078726	6	134461547	GRMZM2G055678
PZE-106078845	6	134651274	GRMZM2G061469
PZE-106078910	6	134657125	intergenic
PZE-106078990	6	134846181	intergenic
PZE-106079085	6	134863316	intergenic
SYN35781	6	134904332	GRMZM2G462625
PZE-106079198	6	135128415	intergenic
SYN36674	6	135143457	GRMZM2G531738
PZE-106079297	6	135352458	GRMZM2G000254
PZE-106079723	6	136006812	GRMZM2G348697
SYN27109	6	136015070	GRMZM2G348697
SYN27110	6	136016953	GRMZM2G348697
PZE-106079805	6	136253167	GRMZM2G439950
SYN36209	6	136256739	GRMZM2G439950
PZE-106079922	6	136408407	GRMZM2G177001
PZE-106080884	6	137826260	GRMZM2G170365
PZE-106080904	6	137895000	GRMZM2G031210
PZE-106081058	6	138185941	GRMZM2G325804
PZE-106081334	6	138434614	GRMZM2G117439
PZE-106081873	6	138930012	intergenic
PZE-106083335	6	140709052	GRMZM2G093325
PZE-106083557	6	140848748	GRMZM2G020929
PZE-106083588	6	140871676	GRMZM2G442057
PZE-106083873	6	141080410	intergenic
PZE-106085784	6	142821565	intergenic
SYN31370	6	142823682	GRMZM2G023836
SYN22024	6	143954291	GRMZM2G308707
PZE-106086588	6	143962014	intergenic
SYN22032	6	143983474	GRMZM2G424582
PZE-106086811	6	144118775	GRMZM2G427337
PZE-106087627	6	145180751	intergenic
PZE-106088503	6	146121096	GRMZM2G173630
PZE-106088981	6	146477678	GRMZM2G024264
SYN26073	6	146694583	GRMZM5G827496
PZE-106089516	6	146866581	intergenic
SYN6220	6	146973183	GRMZM2G010302
PZE-106090377	6	147338068	GRMZM2G117507
PZE-106090459	6	147425476	GRMZM2G147961
SYN4646	6	147717038	GRMZM2G070075
SYN4655	6	147718327	GRMZM2G070075
SYN29972	6	150071479	GRMZM2G129288
SYN5242	6	150465629	GRMZM2G063961
SYN4807	6	150686081	GRMZM2G077662
SYN11816	6	150737685	GRMZM2G066153
PZE-106097407	6	151453347	GRMZM2G059285
PZE-106097584	6	151486586	GRMZM2G035922
SYN35959	6	151638512	GRMZM5G850966
PZE-106097959	6	151784505	GRMZM2G130239
PZE-106098066	6	151872752	GRMZM2G143745
SYN31854	6	152126911	GRMZM2G115398
SYN16940	6	152286377	GRMZM2G094951
PZE-106099478	6	152935411	GRMZM2G062123
SYN19379	6	152947840	GRMZM2G035601
PZE-106100715	6	153308161	intergenic
SYN24056	6	153625399	intergenic
PZE-106101278	6	153766198	intergenic
PZE-106102127	6	154174708	intergenic
PZE-106102131	6	154194879	intergenic
PZE-106102395	6	154326722	intergenic
PZE-106104150	6	155456993	GRMZM2G117392
PZE-106105143	6	155654988	GRMZM2G140817
PZE-106105801	6	156215907	GRMZM2G305159
PZE-106106978	6	156750062	GRMZM2G013970
PZE-106108187	6	157380791	GRMZM2G005818
SYN4000	6	157738286	GRMZM2G368410
SYN3998	6	157771445	GRMZM2G424053
SYN38080	6	158091597	GRMZM2G080314
SYN19160	6	158274830	GRMZM2G143714
PZE-106109825	6	158366537	intergenic
SYN10780	6	158445729	GRMZM2G480074
SYN10787	6	158474996	GRMZM2G435445
SYN4194	6	158658793	GRMZM2G140996
SYN26189	6	159623893	GRMZM2G105473
PZE-106113359	6	160041172	GRMZM2G005036
PZE-106115020	6	161129447	GRMZM2G014303
PZE-106115028	6	161131219	GRMZM2G310758
PZE-106115356	6	161454721	GRMZM2G090087
PZE-106116148	6	161728913	GRMZM2G074790
PZE-106116788	6	161966334	GRMZM2G096475
SYN9304	6	162015103	GRMZM2G079263
SYN24528	6	162544731	GRMZM2G179793
SYN22989	6	162686226	GRMZM2G320399
SYN34377	6	163178535	GRMZM2G481261
SYN19437	6	164678359	GRMZM2G022453
SYN10687	6	164852731	GRMZM2G030305
SYN11192	6	165162369	GRMZM2G160417
SYN38610	6	165943896	GRMZM2G062738
SYN38604	6	165962626	GRMZM2G132929
SYN28520	6	166800452	GRMZM2G163888
PHM5529.4	6	167018795	AC233870.1_FG006
PHM3466.69	6	167033881	AC233870.1_FG003
SYN24806	6	167034392	AC233870.1_FG003
SYN11451	6	167413061	intergenic
PZE-106129664	6	167431973	GRMZM2G402002
SYN35815	6	167984060	GRMZM2G156765
PZA01426.1	7	775637	GRMZM2G179429
SYN10723	7	1285778	GRMZM2G120652
SYN10729	7	1298507	GRMZM2G120572
SYN36193	7	1972892	GRMZM2G019879
PZE-107002330	7	1975989	GRMZM2G019879
PZE-107005832	7	4064919	intergenic
SYN37962	7	4703507	intergenic
SYN21564	7	4901733	GRMZM2G102968
PZE-107007784	7	5134710	GRMZM2G013114
SYN4760	7	5136052	GRMZM2G013114
SYN4762	7	5137030	GRMZM2G013114
SYN4756	7	5148424	GRMZM2G013236
SYN3807	7	5525020	GRMZM2G129246
ZM011374-0383	7	5563492	GRMZM2G090104
PZE-107009674	7	6298416	GRMZM2G106222
SYN20419	7	6301705	GRMZM2G106222
PZE-107010573	7	7161153	GRMZM2G018508
PZE-107010578	7	7162691	GRMZM2G018508
SYN19841	7	7450211	GRMZM2G406830
ZM012606-0732	7	8065016	GRMZM2G074323
PZE-107011664	7	8178046	GRMZM2G076630
SYN32203	7	8522296	GRMZM2G024354
PZE-107012088	7	8687081	GRMZM2G027603
PZE-107012245	7	8845552	intergenic
SYN9669	7	9048091	intergenic
PZE-107012564	7	9200919	intergenic
PZB02215.4	7	9257494	GRMZM2G004301
SYN34669	7	9538634	AC214119.3_FG009
[truncated: 1,073 more rows]
